# Supplementary material for: Association between the C-reactive protein–triglyceride glucose index and coronary collateral circulation in patients with chronic total occlusion: a retrospective study
Source: PeerJ. 2026 Jul 20;14:e21576. doi: 10.7717/peerj.21576 (PMC13394206; doi:10.7717/peerj.21576)
Supplement: Supplemental Information 3 — Raw data and data that has been separated based on Coronary Collateral Circulation (CCC) status [file peerj-14-21576-s003.zip]

Archive with 2 entries (2 files):
- code_book.xlsx
- Data.xlsx
