# Supplementary material for: Association between the C-reactive protein–triglyceride glucose index and coronary collateral circulation in patients with chronic total occlusion: a retrospective study
Source: PeerJ. 2026 Jul 20;14:e21576. doi: 10.7717/peerj.21576 (PMC13394206; doi:10.7717/peerj.21576)
Supplement: Supplemental Information 3 — Raw data and data that has been separated based on Coronary Collateral Circulation (CCC) status [file peerj-14-21576-s003.zip › code_book.xlsx]

## Sheet: Sheet1
items
Group	1=poor CCC, 0=good CCC
sex	1=male, 0=female
smoke	1=YES, 0=NO
DB	Diabetes	1=YES, 0=NO
HB	Hypertension	1=YES, 0=NO
ACE_inhibitor_or_ARB	1=YES, 0=NO
β_blocker	1=YES, 0=NO
Nitrate	1=YES, 0=NO
Antidiabetic_therapy	1=YES, 0=NO
