# Supplementary material for: Association between the C-reactive protein–triglyceride glucose index and coronary collateral circulation in patients with chronic total occlusion: a retrospective study
Source: PeerJ. 2026 Jul 20;14:e21576. doi: 10.7717/peerj.21576 (PMC13394206; doi:10.7717/peerj.21576)
Supplement: Supplemental Information 3 — Raw data and data that has been separated based on Coronary Collateral Circulation (CCC) status [file peerj-14-21576-s003.zip › Data.xlsx]

## Sheet: D1
Rentrop_collateral_grading	Group	sex	smoke	DB	HB	ACE_inhibitor_or_ARB	β_blocker	Nitrate	Antidiabetic_therapy	TyG	CTI	CRP	age	SBP	DBP	BMI	TG	TC	LDL	HDL	BNU	Cr	eGFR	CysC	FPG	UA	NE	Number_of_vascular_stenosis	AIP	NHR
1	1	0	0	0	0	0	0	1	0	8.39798	3.90308	0.21	66	142	82	26.7	1.24	4.62	2.89	1.29	4.22	76	70.42	0.76	4.49	360	3.09	1	-0.017168	2.39535
1	1	1	1	1	1	0	0	0	1	8.50306	4.93997	2.29	74	130	73	22	1.55	4.05	2.3	1.5	7.91	131	45.88	1.74	3.99	352	7.13	2	0.0142404	4.75333
1	1	1	0	0	1	1	0	1	0	8.66374	4.90238	1.72	66	157	83	25.7	1.25	3.23	1.7	1.04	6.14	157	38.99	1.6	5.81	469	5.18	3	0.0798767	4.98077
1	1	0	0	0	1	0	0	0	0	9.20271	6.0265	13.69	61	119	65	21.5	1.59	4.19	2.71	1.14	4.11	82	66.54	0.82	7.83	856	4.83	1	0.144492	4.23684
1	1	1	0	0	1	1	1	1	0	8.96628	5.64182	7.17	73	155	82	25.7	1.81	2.57	1.25	0.84	4.59	76	86.04	0.95	5.43	328	2.71	1	0.333399	3.22619
1	1	1	1	1	1	1	1	0	1	10.7317	6.4175	5.53	63	124	67	24.7	4.22	4.08	2.49	0.73	8.56	130	50.03	1.3	13.61	523	4.35	2	0.76199	5.9589
1	1	0	0	0	1	0	0	1	0	9.09352	4.73494	0.68	69	160	80	24.6	2.11	6.06	3.65	1.67	4.72	83	61.98	0.95	5.29	336	5.86	1	0.101566	3.50898
1	1	0	0	1	1	1	1	0	1	9.13598	5.40067	3.25	74	118	67	24.4	1.8	6.85	4.4	1.37	8.84	89	55	1.38	6.47	402	5.05	2	0.118552	3.68613
1	1	1	0	1	1	1	1	1	0	8.94178	4.06294	0.16	59	130	82	28.2	1.62	2.17	0.92	0.9	7.46	131	50.98	1.1	5.92	528	3.16	1	0.255273	3.51111
1	1	0	0	1	1	0	1	0	1	8.83262	5.57613	7.19	77	120	57	27.1	1.53	2.86	1.18	1.36	5.74	104	44.61	1.37	5.62	390	4.22	2	0.0511525	3.10294
1	1	1	0	0	1	1	0	0	0	9.4076	5.74719	5.42	58	141	87	29.1	3.05	5.38	3.04	1.3	1.23	6.64	73.83	390	5.01	97	4.56	1	0.370356	3.50769
1	1	1	0	1	1	0	0	0	1	9.55051	6.07017	9.98	51	142	93	24.4	1.56	4.22	2.34	1.25	8.12	95	69.66	1.18	11.3	296	4.34	2	0.0962146	3.472
1	1	1	1	1	1	1	1	0	1	8.6895	4.04884	0.21	53	125	82	27.5	1.35	2.71	1.26	1.09	5.85	97	76.46	0.99	5.52	425	2.27	2	0.0929073	2.08257
1	1	0	0	0	1	1	1	0	0	9.33808	6.30271	22.71	72	111	81	26.4	2.36	8.52	5.5	1.54	6.54	110	65.82	1.58	6.04	314	5.64	1	0.185391	3.66234
1	1	1	0	1	1	1	1	0	1	8.80448	5.91	16.73	71	136	82	23.7	0.95	3.05	1.37	1.39	8.54	108	59.18	1.01	8.8	360	6.04	3	-0.165291	4.34532
1	1	1	0	0	1	0	0	0	0	9.64324	6.1014	9.62	35	109	62	27.6	3.67	5.3	2.91	1.11	5.5	70	116.22	0.75	5.27	354	5.84	1	0.519343	5.26126
0	1	1	1	0	1	1	1	0	0	8.78874	5.62412	8.52	57	85	50	29.1	1.09	4.19	2.59	1.15	5.25	84	88.47	0.71	7.55	124	9.58	2	-0.0232713	8.33043
1	1	0	0	0	1	0	0	0	0	8.42945	5.84876	22.73	76	112	66	30	1.12	3.23	1.67	1.2	4.4	95	50.12	1.1	5.13	332	3.08	1	-0.0299632	2.56667
1	1	1	1	0	0	1	0	0	0	8.78198	4.57306	0.67	42	114	69	26.7	1.34	4.81	3.1	1.09	4.33	86	95.55	0.67	6.1	355	4.33	2	0.0896783	3.97248
1	1	0	0	0	0	0	1	1	0	7.89296	4.76497	3.14	62	126	64	22.9	0.75	3.66	1.41	1.93	3.87	89	58.84	1.05	4.48	266	2.29	1	-0.410496	1.18653
1	1	1	1	0	1	1	0	0	0	9.26894	5.5348	3.83	48	125	85	25.2	2.17	7.96	4.96	1.64	4.73	107	70.34	0.73	6.13	430	8.1	1	0.121616	4.93902
1	1	1	1	1	1	1	0	1	1	8.73309	4.58956	0.74	60	131	85	36.1	1.39	4.04	2.29	1.25	8.84	94	75.61	0.94	5.6	523	3.07	2	0.0461048	2.456
1	1	1	0	1	1	1	0	1	1	8.73309	5.11358	2.64	60	131	85	36.1	1.39	4.04	2.29	1.25	8.84	94	75.61	0.94	5.6	340	2.5	1	0.0461048	2
0	1	1	1	1	1	1	1	0	1	10.0504	5.58602	1.68	50	121	74	29.5	4.37	4.25	1.84	0.96	5.83	96	79.08	1.21	6.65	233	1.64	2	0.65821	1.70833
1	1	1	1	1	1	1	1	0	1	8.53547	4.13228	0.31	70	131	85	26.1	0.91	5.25	3.45	1.28	5.7	85	79.6	0.84	7.02	295	3.25	2	-0.148169	2.53906
1	1	0	0	0	1	1	1	0	1	8.36964	5.30307	6.5	72	138	92	27.1	1.1	5.2	2.67	1.59	3.83	77	66.46	0.93	4.92	290	1.36	1	-0.160004	0.855346
1	1	1	1	0	1	0	0	1	0	7.87078	5.51298	19.82	75	133	69	25.7	0.59	3.7	2.07	1.25	7.88	117	52.23	1.5	5.57	546	3.02	3	-0.326058	2.416
1	1	1	1	0	1	1	1	0	0	8.76868	6.04606	24.31	49	124	77	25.2	1.48	4.94	2.82	1.45	6.02	100	75.8	0.93	5.45	336	3.42	1	0.00889371	2.35862
1	1	0	0	1	1	1	1	0	1	9.97329	4.9128	0.36	64	122	69	24.2	4.56	10.73	6.35	4.81	7.97	125	39.13	1.86	5.9	342	0.25	3	-0.0231802	0.0519751
0	1	1	1	0	0	0	1	1	0	9.71912	5.66876	3.07	46	112	62	30.1	3.78	3.98	2.16	0.97	5.27	98	79.33	0.85	5.52	373	3.86	2	0.59072	3.97938
1	1	0	0	1	1	1	1	1	1	9.41507	5.81422	6.32	64	146	69	25.4	1.36	4.63	2.71	1.34	7.86	85	62.38	0.71	11.32	169	4.17	3	0.00643411	3.11194
0	1	1	1	0	0	0	1	1	0	9.47364	5.6771	4.22	67	134	78	28.7	2.39	4.83	2.94	1.32	5.52	109	60.19	0.86	6.83	311	4.24	1	0.257824	3.21212
1	1	1	0	1	1	1	1	1	1	9.17171	4.22643	0.18	69	156	89	26.1	1.07	5.68	3.71	1.29	6.16	102	64.31	0.96	11.28	259	4.56	2	-0.0812059	3.53488
1	1	1	0	0	0	1	1	0	0	10.5667	6.64517	11.74	46	96	54	28.3	7.73	4.02	1.27	0.85	6.19	87	91.61	0.73	6.3	541	7.68	1	0.958761	9.03529
1	1	1	1	1	0	0	1	1	1	8.09862	3.98675	0.37	71	127	69	24.2	0.77	2.16	0.97	0.95	4.71	104	61.94	1.08	5.36	354	4.47	2	-0.0912329	4.70526
1	1	0	0	1	1	0	1	1	1	8.50718	5.21481	4.44	62	113	78	26.7	0.75	4.11	2.43	1.21	8.5	99	52.61	1.13	8.28	343	3.7	3	-0.207724	3.05785
1	1	1	0	0	1	1	1	0	0	7.79452	4.87663	4.64	74	124	79	24.5	0.7	6.96	4.29	1.33	5.26	109	57.3	1.35	4.35	417	6.4	1	-0.278754	4.81203
1	1	0	0	1	1	1	0	0	1	8.52537	5.75181	15.99	69	104	58	27.7	1.02	3.45	1.97	0.97	9.37	130	53.03	1.74	6.2	184	5.08	2	0.0218284	5.23711
1	1	1	0	0	1	1	0	0	0	8.0716	4.1213	0.53	52	119	65	25.8	0.83	4.62	2.57	1.72	6.24	88	86.62	0.73	4.84	256	2.5	2	-0.31645	1.45349
1	1	0	1	1	1	1	1	1	1	9.17171	5.62157	5.32	69	156	89	26.1	1.07	5.68	3.71	1.29	6.16	102	64.31	0.96	11.28	259	4.56	1	-0.0812059	3.53488
1	1	1	1	0	0	0	1	1	0	8.05671	5.79774	31.57	71	129	70	26.3	0.77	4.52	2.82	1.2	5.57	94	69.99	1	5.14	316	3.95	2	-0.192691	3.29167
0	1	1	0	0	0	1	1	0	0	10.5667	5.14788	0.31	46	96	54	28.3	7.73	4.02	1.27	0.85	6.19	87	91.61	0.73	6.3	541	7.68	1	0.958761	9.03529
1	1	0	0	0	0	1	0	1	0	8.52138	5.41648	7.12	82	115	52	22.5	1.16	4.38	2.9	1.24	6.5	70.04	56.36	1.01	5.43	221	3.98	2	-0.0289637	3.20968
1	1	0	0	1	1	1	0	0	0	8.52537	4.91149	2.08	69	104	58	27.7	1.02	3.45	1.97	0.97	9.37	130	46.06	1.74	6.2	184	2.96	1	0.0218284	3.05155
0	1	0	1	0	1	1	0	0	0	9.42031	6.3228	21.58	79	150	70	21	2.37	4.27	2.44	1.26	4.26	83	57.78	0.9	6.53	323	3.31	2	0.274378	2.62698
1	1	1	0	0	1	1	1	1	0	10.3742	5.30975	0.58	44	144	98	24.7	6.49	5.48	1.06	1.52	3.63	84	96.93	0.8	6.19	390	4.78	1	0.630401	3.14474
1	1	1	0	0	1	1	0	0	0	8.56218	6.09962	35.57	67	105	58	27	0.91	3.29	1.96	1.08	6.68	93	72.92	0.95	7.21	461	6.31	2	-0.0743824	5.84259
1	1	1	1	0	0	1	1	1	0	8.57027	5.78519	16.42	54	136	94	25.2	1.06	4.56	2.51	1.53	4.25	94	78.87	0.89	6.24	289	6.85	2	-0.159386	4.47712
0	1	0	0	1	1	0	1	0	1	10.8392	5.73233	0.92	69	145	71	30.4	5.9	8	3.59	1.83	6.71	91	55.46	1.13	10.84	332	3.36	3	0.508401	1.83607
0	1	1	1	1	1	0	0	0	1	11.0246	6.31198	3	61	143	84	26.5	7.76	6.61	2.32	1.01	9.9	138	47.2	1.31	9.92	512	6.28	1	0.88554	6.21782
0	1	1	1	0	0	0	1	1	0	9.56994	5.49616	2.42	58	146	87	27.2	2.15	4.99	2.64	1.68	3.21	92	78.7	1.02	8.36	256	4.21	2	0.107129	2.50595
1	1	0	0	1	1	1	1	0	1	9.76639	5.44401	1.68	76	194	73	21.5	2.31	7.18	4.15	1.93	7.83	109	42.45	1.12	9.47	377	3.76	3	0.0780547	1.94819
1	1	1	1	0	1	1	1	0	1	8.73646	6.27626	44.2	65	150	86	24.2	0.83	5.22	3.24	1.35	4.88	82	86.11	0.85	9.41	210	4.61	1	-0.211256	3.41481
0	1	0	0	1	1	0	0	1	1	9.49117	5.85227	6.32	70	131	73	25.3	2.38	4.36	2.47	1.33	4.71	130	46	2.73	6.98	396	3.06	1	0.252725	2.30075
1	1	1	1	0	1	1	1	0	0	9.36404	6.42597	29.68	65	108	76	27.5	2.19	5.49	3.27	1.38	6.09	124	52.23	1.08	6.68	256	10.94	2	0.200565	7.92754
1	1	0	0	1	0	0	1	1	1	9.21042	4.94396	0.98	76	143	73	20.8	2.05	5.37	2.95	1.67	3.25	90	53.51	1.13	6.12	252	3.14	2	0.0890374	1.88024
1	1	1	0	0	1	0	0	0	0	9.74629	5.45778	1.78	58	156	85	26.4	2.81	2.96	1.31	1.02	3.41	86	85.39	0.9	7.63	257	2.8	1	0.440106	2.7451
0	1	1	1	1	1	0	0	0	1	8.87878	4.23147	0.26	71	150	80	19.1	0.96	3.03	1.43	1.2	10.49	111	57.25	1.1	9.38	294	5.83	3	-0.09691	4.85833
0	1	1	0	1	1	1	1	0	1	10.3118	6.10867	4.35	60	115	74	23.6	5.17	5.77	2.34	1.3	4.42	91	78.64	0.89	7.3	225	5.69	1	0.599547	4.37692
0	1	1	1	0	0	0	1	0	0	8.28542	5.41164	9.37	53	112	73	23.9	1.03	5.84	4.2	1.14	5.05	107	67.91	1.01	4.83	361	5.07	3	-0.0440676	4.44737
1	1	0	0	1	1	1	1	1	1	8.32505	5.3252	7.24	62	140	89	26.4	0.8	5.23	3.24	1.6	7.61	75	73.6	1.1	6.47	213	4	3	-0.30103	2.5
0	1	1	0	0	1	0	0	0	0	8.90449	4.35485	0.34	75	120	52	24.2	1.74	3.29	1.57	1.25	6.71	111	55.66	1.08	5.31	294	5.44	1	0.143639	4.352
1	1	1	1	1	1	1	1	1	1	8.52883	4.73207	1.34	65	139	71	24.7	0.99	3.94	2.38	1.17	9.48	83	84.86	0.84	6.41	328	2.22	3	-0.0725507	1.89744
1	1	0	0	1	1	0	1	1	0	9.98971	5.48929	1.43	61	131	78	29.2	3.21	4.89	2.61	1.56	4.32	84	64.63	0.89	8.52	324	4.63	3	0.31338	2.96795
1	1	1	0	1	0	0	1	0	1	9.25899	5.2842	2.11	60	120	79	25.2	2.02	4.9	3.34	0.99	9.17	84	86.63	1.21	6.52	302	7.31	1	0.309716	7.38384
1	1	1	1	1	1	1	0	1	1	9.19859	4.55842	0.39	68	152	86	24.2	1.26	3.24	1.5	1.47	7.17	104	63.26	0.9	9.84	320	5.65	2	-0.0669468	3.84354
0	1	1	1	1	0	0	1	0	0	9.83426	5.57184	2.11	60	120	79	25.2	2.02	4.9	3.34	0.99	9.17	84	86.63	1.21	11.59	212	7.31	1	0.309716	7.38384
1	1	1	0	1	1	1	0	1	1	9.19859	4.37521	0.25	68	152	86	24.2	1.26	3.24	1.5	1.47	7.17	104	63.26	0.9	9.84	320	5.65	3	-0.0669468	3.84354
1	1	0	0	0	1	1	0	0	0	7.7872	3.68568	0.26	51	113	70	23.4	0.66	2.72	1.06	1.44	5.81	85	68.34	0.95	4.58	342	3.52	2	-0.338819	2.44444
1	1	1	1	0	1	1	0	0	0	8.90605	4.95033	1.44	62	146	81	22	1.59	3.82	1.91	1.38	5.57	106	64.48	1.05	5.82	257	4.05	1	0.061518	2.93478
1	1	1	1	1	0	0	0	1	1	8.88581	4.75112	0.91	38	106	73	28.7	1.32	2.73	1.44	0.97	3.99	91	91.78	0.88	6.87	387	4.5	2	0.133802	4.63918
1	1	0	0	0	1	1	1	1	0	8.69949	5.33266	4.68	71	149	85	28.1	1.24	7.51	5.58	1.29	6.53	86	58.55	1.06	6.07	325	2.22	1	-0.017168	1.72093
1	1	1	1	0	1	1	0	1	0	8.55626	5.7739	16.25	79	107	55	21.1	1.24	3.86	2.34	1.07	7.7	138	49.59	1.82	5.26	370	7.83	3	0.0640379	7.31776
1	1	1	0	1	1	1	1	0	1	8.37872	4.29755	0.56	49	148	85	26.9	0.83	3.22	1.61	1.29	5.76	84	93.59	0.79	6.58	294	6.12	2	-0.191512	4.74419
1	1	0	0	1	1	1	0	0	0	8.7942	5.76898	12.03	67	139	93	23.2	0.95	3.38	1.75	1.27	4.12	80	65.72	0.89	8.71	197	5.41	2	-0.12608	4.25984
1	1	1	1	0	1	1	0	1	0	8.56797	5.82235	18.02	72	148	76	28	1.46	3.79	2.47	0.94	3.2	76	86.64	1.08	4.52	426	3.03	2	0.191225	3.2234
0	1	1	0	0	0	0	1	0	0	7.8655	5.70109	31.49	66	122	76	27	0.7	4.54	2.88	1.25	5.09	85	81.87	1.01	4.67	341	4.94	1	-0.251812	3.952
0	1	0	0	1	1	0	1	0	0	8.10345	6.27343	94.64	64	108	58	28.4	0.81	3.02	1.61	1.04	2.86	77	70.3	1.15	5.12	330	3.55	1	-0.108548	3.41346
1	1	0	0	1	1	1	1	0	1	9.46126	5.83008	6.21	67	113	62	25.4	2.3	6.55	3.57	1.66	9.24	100	50.12	1.27	7.01	262	5.26	2	0.14162	3.16867
0	1	1	0	1	1	0	0	0	0	7.83563	4.4611	1.61	67	132	78	24.5	0.48	3.78	2.03	1.22	6.36	112	58.24	1.05	6.61	283	5.52	2	-0.405119	4.52459
1	1	1	0	1	1	1	1	1	1	10.3548	5.25506	0.52	53	119	53	27	4.63	3.75	1.63	1.01	4.76	80	96.52	0.81	8.51	374	5.09	3	0.66126	5.0396
0	1	0	0	0	0	0	1	1	0	8.85559	4.65634	0.75	65	110	71	27.1	1.56	4.08	2.28	1.32	9.42	105	47.98	1.1	5.64	366	6.49	1	0.0725507	4.91667
1	1	0	0	0	1	1	1	0	0	8.69672	4.41802	0.51	70	146	74	32.6	1.39	4.91	2.8	1.69	3.71	83	61.55	1.97	5.4	285	5.57	2	-0.0848719	3.29586
1	1	1	1	0	1	0	0	0	0	8.19154	4.52813	1.23	45	127	93	28.5	0.93	4.26	2.86	1.18	4.11	100	77.96	0.98	4.87	318	4.87	1	-0.103399	4.12712
0	1	1	0	0	0	1	1	1	0	7.54845	3.93094	0.63	66	142	96	22.1	0.48	4.17	2.5	1.44	2.63	77	89.89	0.85	4.96	234	8.17	2	-0.477121	5.67361
0	1	1	0	0	0	0	1	0	0	8.35531	4.65743	1.38	80	134	87	24	1.1	4.78	2.9	1.81	7.11	102	59.53	1.11	4.85	422	3.91	1	-0.216286	2.16022
0	1	1	0	0	1	0	0	0	0	8.74344	4.76915	1.13	39	123	92	29.4	1.43	4.68	2.88	1.41	8.52	102	79.39	0.92	5.5	350	5.95	2	0.00611692	4.21986
0	1	1	1	0	1	0	1	0	0	9.89781	5.54944	1.85	46	121	68	26	3.15	4.8	3.05	1.22	5.33	83	96.97	0.38	7.92	282	8.22	2	0.411951	6.7377
1	1	1	0	1	1	1	0	0	1	8.2678	4.86503	2.54	71	126	70	25.4	0.94	4.53	2.71	1.22	8.24	115	54.85	1.49	5.2	355	3.59	1	-0.113232	2.94262
1	1	1	0	0	1	1	1	0	0	8.75041	4.45286	0.52	64	115	76	26	1.5	3.16	1.76	1.12	6.47	98	69.42	0.87	5.28	451	6.23	2	0.126873	5.5625
1	1	1	0	0	1	1	0	0	0	8.35099	4.62427	1.28	57	128	91	26.8	0.8	3.77	1.89	1.41	4.86	113	61.82	0.91	6.64	411	4.76	1	-0.246129	3.37589
1	1	1	1	0	1	1	1	0	0	10.3661	5.07333	0.33	54	108	62	26.3	5.32	5.68	2.93	1.39	3.89	87	86.6	0.7	7.49	339	3.33	2	0.582897	2.39568
1	1	1	1	1	1	0	1	0	1	7.99732	3.95779	0.39	45	127	84	24.2	0.72	3.34	1.79	1.19	7.22	101	77.03	0.57	5.18	371	4.36	2	-0.218214	3.66387
1	1	0	0	0	1	0	0	0	0	9.25354	5.55617	4.11	62	149	77	26.6	2.29	4.8	2.85	1.63	3.78	75	73.6	0.67	5.72	214	5.09	1	0.147648	3.1227
0	1	1	0	0	0	1	1	0	0	9.30525	4.15913	0.13	42	157	88	29.3	2.85	4.91	2.88	1.08	3.27	90	90.44	0.77	4.84	447	2.66	3	0.421421	2.46296
1	1	0	0	0	1	0	0	1	0	8.40619	5.03195	3.22	75	128	62	24.2	1.03	3.38	1.73	95	3.57	77	65.07	0.91	5.45	274	2.99	1	-1.96489	0.0314737
1	1	0	0	0	0	1	1	0	0	9.05639	4.97697	1.28	50	106	62	22	2.39	5.82	3.68	1.57	4.17	84	69.82	0.82	4.5	317	2.97	2	0.182498	1.89172
0	1	1	1	0	0	0	0	0	0	9.54571	5.74052	4.51	44	104	71	29.6	3.03	6.36	4.07	1.13	4.32	104	74.87	1.02	5.79	470	8.26	1	0.428364	7.30973
0	1	0	0	1	1	0	1	1	1	9.20431	5.18679	1.78	66	145	56	26	1.43	4.69	2.48	1.71	4.42	85	61.51	0.97	8.72	226	3.08	3	-0.0776601	1.80117
1	1	1	0	1	1	1	1	1	1	10.4241	6.02526	3.1	49	110	84	29.4	4.75	4.39	2	1.18	4.79	98	77.67	0.6	8.89	499	2.11	2	0.604812	1.78814
1	1	1	1	0	1	1	1	1	0	9.36064	5.35782	2.23	70	126	73	30.1	2.54	5.07	2.56	1.95	5.71	119	52.35	1.28	5.74	481	5.92	3	0.114799	3.0359
0	1	1	0	0	0	0	0	0	0	8.49103	5.84595	20.95	42	101	73	24.2	1.01	6.28	4.2	1.52	6.24	104	75.93	0.81	6.05	558	5.21	1	-0.177522	3.42763
0	1	0	0	0	0	1	1	1	0	8.8487	5.92365	16.39	68	97	68	28	1.7	4.57	2.59	1.51	6.72	91.25	53.02	1.08	5.14	363	4.29	2	0.051472	2.84106
0	1	0	0	0	0	1	1	0	0	8.2678	4.78861	2.11	62	151	85	25.2	0.94	4.79	3.14	1.19	7.64	91	77.54	0.82	5.2	431	10.09	1	-0.102419	8.47899
1	1	1	1	0	0	1	1	1	0	8.44062	5.58144	11.72	57	155	91	24.5	1.07	4.04	2.23	1.21	4.19	124	55.25	1.34	5.43	432	3.94	2	-0.0534016	3.2562
1	1	1	1	0	0	1	1	0	0	8.76248	5.78697	13.06	57	107	73	25.2	1.49	3.14	1.41	1.31	5.76	106	66.78	0.96	5.38	273	3.94	1	0.055915	3.00763
1	1	1	0	1	1	1	1	1	1	9.04182	4.18376	0.19	77	156	93	27.1	1.45	3.19	2.11	1.14	9.53	113	53.71	1.28	7.31	407	4.14	2	0.104463	3.63158
1	1	1	1	0	1	1	0	1	0	8.15813	5.48919	13.2	78	110	75	26.7	0.93	2.84	1.77	0.81	7.1	126	56.76	1.23	4.71	377	4.8	2	0.0599979	5.92593
1	1	1	0	0	0	1	0	0	0	7.87038	4.84087	3.88	68	139	99	28.4	0.73	4.37	2.77	1.03	5.6	95	70.57	0.86	4.5	288	5.43	1	-0.149514	5.27184
1	1	1	0	0	0	1	0	0	0	8.61254	4.35944	0.49	60	139	77	23.2	1.25	4.31	2.64	1.17	8.43	109	63.22	1.15	5.52	546	4.16	1	0.0287242	3.55556
1	1	1	0	1	0	1	1	1	0	8.51169	4.15845	0.34	69	158	90	31.1	1.07	3.78	2.25	1.18	5.9	113	56.82	1.31	5.83	412	3.45	3	-0.0424982	2.92373
1	1	1	0	0	1	1	1	0	0	8.95516	5.24442	2.77	67	164	84	25.8	1.88	3.77	1.9	1.42	7.02	121	53.05	1.13	5.17	451	3.78	3	0.12187	2.66197
1	1	1	0	0	0	0	1	0	0	8.38179	4.32059	0.59	48	127	72	24.5	0.98	3.11	1.61	1.17	5.12	112	66.56	0.93	5.59	468	3.15	2	-0.0769598	2.69231
0	1	0	0	1	1	0	1	0	0	9.73215	5.4576	1.81	62	107	65	25.4	1.92	5.31	3.31	1.31	8.2	78	70.19	0.86	11.01	349	8.31	1	0.16603	6.34351
1	1	1	1	0	0	1	1	0	0	9.5319	6.44784	25.53	43	140	109	25.7	2.86	5.86	3.68	1.43	4.33	98	81.02	0.84	6.05	504	6.99	1	0.30103	4.88811
0	1	1	0	0	0	0	0	1	0	8.45217	3.84311	0.17	67	145	79	27.3	1.24	5.12	3.15	1.43	6.09	105	62.97	1.05	4.74	598	3.63	2	-0.0619144	2.53846
1	1	1	0	0	1	0	0	0	0	8.2638	4.06934	0.37	65	107	79	25.8	1.07	3.62	2.27	1.03	6.44	108	61.72	0.98	4.55	224	5.91	1	0.0165466	5.73786
0	1	1	1	0	1	1	1	0	0	8.67457	4.97404	2.02	67	155	88	25.1	1.61	3.63	1.97	1.18	6.83	115	56.41	1.42	4.56	332	5.31	1	0.134944	4.5
1	1	1	1	1	1	1	1	0	1	8.705	6.01743	24.5	56	126	71	30.1	1.19	4.33	2.77	0.73	9.3	101	71.3	0.96	6.36	282	4.02	3	0.212224	5.50685
1	1	0	0	1	1	1	1	0	1	9.89619	5.48101	1.57	66	82	55	22.5	2.25	7.8	4.93	1.69	6.33	94	58.2	1.37	11.07	318	5.98	2	0.124296	3.53846
1	1	1	0	0	1	1	0	0	0	10.007	5.83995	3.28	49	113	68	34.3	5.51	6.62	3.61	0.97	8.62	105	71.46	0.9	5.05	478	5.5	1	0.75438	5.6701
1	1	0	0	0	0	0	0	1	0	9.09969	5.58942	5.37	73	110	66	22.3	2.57	3.68	1.98	1.06	8.75	105	55.36	1.09	4.37	371	5.41	2	0.384627	5.10377
1	1	1	1	0	0	0	0	0	0	8.62701	4.19113	0.32	67	102	62	22.9	1.42	4.83	2.98	1.3	6.73	119	54.13	1.3	4.93	304	8.19	1	0.038345	6.3
0	1	1	1	0	1	1	0	1	0	8.52271	5.67397	13.28	44	127	76	41	0.96	5.2	2.75	1.73	3.71	95	83.53	0.83	6.57	370	7.04	2	-0.255775	4.06936
1	1	1	0	1	0	0	1	1	1	10.432	6.59939	12.37	52	125	87	29	5.92	5.48	2.42	1.2	5.13	82	94.35	0.71	7.19	388	3.76	3	0.69314	3.13333
1	1	1	0	0	1	1	1	1	0	8.67238	3.90165	0.15	40	126	90	24.2	1.61	2.7	0.91	1.47	5.41	89	92.96	0.78	4.55	388	3.15	1	0.0395085	2.14286
1	1	0	0	1	1	1	1	1	1	9.3351	5.12588	1.31	74	140	78	23.4	1.87	5.97	3.82	1.39	7.56	83	59.85	1.08	7.6	267	2.36	3	0.128827	1.69784
0	1	1	1	0	0	1	1	0	0	9.5319	6.44784	25.53	43	140	109	25.7	2.86	5.86	3.68	1.43	4.33	98	81.02	0.84	6.05	504	6.99	1	0.30103	4.88811
1	1	0	0	1	1	1	0	1	1	8.29564	4.21748	0.51	68	138	67	22.5	0.7	3.14	1.59	1.22	5.88	98	51.06	1.31	7.18	424	3.78	1	-0.241262	3.09836
1	1	1	0	0	0	0	0	1	0	8.45217	4.22544	0.43	67	145	79	27.3	1.24	5.12	3.15	1.43	6.09	105	62.97	1.05	4.74	598	3.63	1	-0.0619144	2.53846
0	1	1	0	0	1	0	1	0	0	10.6431	5.25901	0.37	66	101	76	27.3	5.94	4.7	2.07	0.88	7.81	102	65.68	0.96	8.85	362	10.19	2	0.829304	11.5795
0	1	0	0	1	0	0	1	1	1	10.9669	6.64954	7.3	62	93	56	26.2	8.44	8.97	3.42	1.47	9.04	109	53.83	1.03	8.61	355	3.54	2	0.759025	2.40816
0	1	1	1	0	1	0	1	0	0	9.4984	5.02444	0.84	61	126	80	31.6	2.9	6.46	4.17	1.26	5.69	101	68.84	1.04	5.77	438	0.36	1	0.362027	0.285714
1	1	0	0	1	1	0	1	0	1	9.65936	5.61683	2.91	62	138	90	39.1	3.01	5.11	2.94	1.04	11.56	86	62.37	1.48	6.53	548	5.03	2	0.461533	4.83654
1	1	1	0	0	0	1	1	1	0	9.59239	4.38824	0.16	33	119	94	28.7	5.05	6.93	3.82	1.3	4.17	99	85.85	0.88	3.64	323	4.75	1	0.589348	3.65385
1	1	1	0	0	1	1	1	0	0	9.07494	5.61652	5.91	42	119	85	32.7	1.82	4.18	2.54	1.19	5.78	98	91.59	1.08	6.02	478	6.56	2	0.184524	5.51261
1	1	1	0	0	0	1	0	1	0	8.58914	4.22072	0.36	58	102	73	28.7	1.23	4.23	2.55	1.11	7.03	126	53.81	1.16	5.48	430	5.16	2	0.0445821	4.64865
0	1	0	0	1	1	0	1	0	0	8.36756	5.07211	3.72	66	115	80	30.8	0.86	5.49	3.61	1.47	4.71	81	65.2	0.68	6.28	357	5.17	1	-0.232819	3.51701
1	1	1	0	0	1	1	1	0	0	8.79583	5.82873	13.88	40	140	105	26.6	1.85	6.29	3.8	1.64	5.1	78	107.33	0.7	4.48	170	6.42	2	0.0523279	3.91463
1	1	0	0	1	1	1	1	1	1	10.3662	4.95902	0.25	69	151	75	23.5	3.6	7.53	4.53	1.47	5.83	83	61.98	0.86	11.07	320	5.39	1	0.388985	3.66667
1	1	1	1	0	1	1	0	0	0	8.93231	4.12901	0.19	42	124	78	33.8	1.52	3.21	1.72	1.09	5.24	112	69.43	1.15	6.25	428	4.55	1	0.144417	4.17431
1	1	0	0	1	1	1	1	0	1	8.65064	4.23987	0.35	54	170	104	23.7	1.12	4.1	2.16	1.5	7.88	105	51.83	0.94	6.4	278	3.85	3	-0.126873	2.56667
1	1	0	0	0	1	1	1	1	0	8.55242	4.71522	1.25	49	132	84	33.2	1.19	3.04	1.32	1.28	4.46	82	72.39	0.86	5.46	279	5.1	1	-0.031663	3.98437
0	1	1	1	0	1	1	1	1	0	9.95665	4.85595	0.32	65	120	82	24.2	2	4.22	2.28	1.29	5.97	80	88.72	0.74	13.23	212	1.66	1	0.19044	1.28682
1	1	1	1	1	1	1	1	0	1	8.2601	3.93768	0.27	61	140	90	26.7	0.89	2.76	0.87	1.48	3.05	87	81.87	1.04	5.45	348	6.68	3	-0.220872	4.51351
1	1	1	0	1	0	0	1	0	1	9.03675	4.22246	0.21	60	127	77	25.1	1.34	4.63	3.22	1.04	8.54	90	79.7	0.89	7.87	436	2.91	2	0.110071	2.79808
0	1	1	0	1	1	1	0	1	1	9.93587	5.8276	3.47	60	108	76	25.8	2.82	4.36	2.35	1.25	6.7	76	94.26	0.72	9.19	408	7.18	1	0.353339	5.744
1	1	1	1	0	1	1	1	0	0	9.72829	5.85056	4.72	45	131	97	27	4.99	5.16	2.5	1.39	7.31	110	69.48	1.13	4.22	510	5.46	1	0.555086	3.92806
1	1	0	1	1	1	1	0	1	1	9.43659	4.54091	0.28	76	150	90	28.4	1.43	4.82	2.49	1.74	7	94	57.7	1.11	11	245	4.26	3	-0.0852132	2.44828
0	1	0	1	1	1	0	1	0	1	9.07149	5.5459	5	65	117	76	25.6	1.54	6.76	4.17	1.66	3.9	73	74.46	0.81	7.09	199	6.28	2	-0.0325874	3.78313
0	1	1	0	1	1	0	1	0	1	9.93555	6.05306	6	48	128	70	23.6	2.71	4.68	2.82	1.16	3.4	96	80.2	0.96	9.56	311	2.28	1	0.368511	1.96552
1	1	1	0	0	1	1	0	1	0	9.22438	5.39934	2.91	33	129	77	26.8	2.48	643	3.77	1.49	3.79	102	82.81	0.78	5.13	407	9.48	2	0.221265	6.36242
0	1	1	0	0	0	0	1	0	0	9.28673	5.29019	2.07	60	110	75	25.7	2.08	6.59	4.24	1.3	5.5	92	77.61	1.24	6.51	369	5.26	1	0.20412	4.04615
0	1	1	1	1	1	1	0	1	1	8.73309	4.58956	0.74	60	131	85	36.1	1.39	4.04	2.29	1.25	8.84	94	75.61	0.94	5.6	340	3.07	2	0.0461048	2.456
1	1	1	1	0	1	1	1	1	0	8.32277	5.62472	15.02	65	133	72	19.1	1.14	4.65	2.63	1.31	7.03	123	52.74	2.17	4.53	571	1.29	1	-0.0603664	0.984733
1	1	0	0	1	0	0	0	1	1	10.0206	5.73322	2.49	64	134	76	26.1	2.89	8.8	5.83	1.57	7.02	85	62.38	1.14	9.76	476	3.04	2	0.264998	1.93631
0	1	1	0	0	0	0	1	1	0	9.15317	6.15728	19.97	60	111	75	26.1	2.19	6.26	3.87	1.52	5.8	104	66.91	1.14	5.41	458	7.53	1	0.158601	4.95395
1	1	0	0	0	1	1	1	0	0	8.36964	5.30307	6.5	72	138	92	27.1	1.1	5.2	2.67	1.59	3.83	77	66.46	1.15	4.92	290	3.68	2	-0.160004	2.31447
1	1	1	1	1	0	1	0	1	1	8.83742	5.02367	1.87	66	148	72	21	1.08	6.39	4.05	1.61	7.7	118	55.07	1.25	8	312	5.86	1	-0.173402	3.63975
1	1	1	0	1	0	0	0	0	1	8.80233	4.01819	0.17	63	108	66	23.7	1.17	4.9	2.9	1.45	6.65	85	62.82	0.98	7.13	237	1.88	1	-0.0931821	1.29655
1	1	0	0	0	0	0	1	0	0	8.54454	4.10934	0.29	75	147	87	28.8	1.36	5.09	2.67	1.93	7.53	97	56.22	0.97	4.74	350	3.52	1	-0.152018	1.82383
1	1	0	0	1	1	1	1	1	1	8.50718	4.99591	2.61	62	117	38	26.7	0.75	4.11	2.43	1.21	8.5	99	52.61	1.13	8.28	343	3.7	1	-0.207724	3.05785
1	1	0	0	1	1	0	1	0	1	8.83262	5.57613	7.19	77	120	57	27.1	1.53	2.86	1.18	1.36	5.74	94	54.61	1.37	5.62	390	4.22	2	0.0511525	3.10294
1	1	0	0	1	0	0	0	0	1	8.58253	4.26083	0.4	49	111	75	20.4	1.35	3.63	1.83	1.26	8.3	91	63.82	1.19	4.96	229	6.43	2	0.0299632	5.10317
0	1	0	0	0	0	0	1	0	0	8.00719	4.45876	1.3	69	101	68	27.6	0.74	6.54	3.86	2.14	4.67	88	57.75	0.85	5.09	245	5.75	1	-0.461182	2.68692
1	1	1	1	0	0	0	1	0	0	9.20606	4.39511	0.26	52	116	71	26.6	2.18	7.24	4.91	1.17	5.46	104	70.78	0.8	5.73	515	3.69	2	0.270271	3.15385
0	1	1	1	0	0	1	1	1	0	9.99724	5.1868	0.68	48	133	103	26.1	1.66	7.4	4.91	1.66	5.08	96	80.2	0.76	16.6	443	4.21	1	0	2.53614
2	0	1	0	0	1	1	1	0	0	8.44431	5.28485	5.68	45	143	78	27.4	1.22	2.58	1.18	1.03	3.86	106	72.66	0.76	4.78	374	2.49	1	0.0735226	2.41748
3	0	1	0	1	0	0	1	0	1	8.56584	3.98701	0.21	57	150	75	29.4	1.01	3.8	1.79	1.53	4.72	81	92.45	0.82	6.52	181	4.78	3	-0.18037	3.12418
2	0	1	0	0	1	1	1	1	0	8.79602	5.84541	14.45	50	153	91	23.6	1.76	4.79	2.54	1.86	7.94	132	53.81	1.5	4.71	414	4.92	3	-0.0240003	2.64516
2	0	1	1	1	1	1	1	1	1	7.58301	3.26503	0.12	59	119	73	25.7	0.53	1.96	0.69	1.15	10.15	95	75.18	0.84	4.65	340	1.9	1	-0.336422	1.65217
3	0	1	1	0	1	1	1	0	0	8.21398	4.7558	2.08	66	127	70	27	0.91	4.47	2.93	0.95	2.87	77	89.89	0.83	5.09	293	4.22	1	-0.0186822	4.44211
2	0	1	0	0	1	1	1	1	0	7.99345	5.7519	30.5	58	113	76	28.2	0.72	4.73	2.9	1.25	4.95	109	64.12	1.07	5.16	341	6.97	1	-0.239578	5.576
2	0	1	0	0	0	1	1	0	1	8.89412	5.87009	13.62	55	115	64	29.4	1.8	3.63	1.79	1.47	8.26	110	64.76	0.98	5.08	531	3.93	2	0.0879552	2.67347
2	0	1	0	1	0	0	0	1	1	9.1372	4.99421	1.21	72	132	69	24.3	1.73	4.18	2.46	1.03	6	89	74.25	0.77	6.74	254	4.68	2	0.225209	4.54369
2	0	1	1	0	1	1	1	0	0	7.87312	4.07998	0.61	49	128	56	30.1	0.6	3.12	1.69	1.12	3.67	91	84.96	0.75	5.49	358	4.58	1	-0.271067	4.08929
2	0	0	0	0	0	1	1	0	0	9.26474	4.37394	0.23	61	131	86	26	2.72	4.78	2.54	1.15	5.07	79	69.6	0.97	4.87	410	2.86	1	0.373871	2.48696
3	0	1	1	0	1	1	0	0	0	8.18073	4.18357	0.54	66	110	79	25.4	0.92	4.26	2.78	1.07	4.71	115	56.8	0.99	4.87	320	3.58	1	-0.065596	3.34579
2	0	0	0	1	1	0	0	1	1	9.2087	4.95958	1.02	77	125	77	24.8	1.85	4.62	2.65	1.12	5.13	68	74.57	0.8	6.77	314	4.63	1	0.217954	4.13393
2	0	1	1	0	1	0	0	0	1	8.15106	5.18546	6.37	73	126	68	22	0.66	2.8	1.36	1.31	4.79	99	64.82	1.14	6.59	282	4.59	2	-0.297727	3.50382
2	0	1	0	1	0	0	0	1	1	10.9662	7.07076	20.31	64	134	76	26.1	6.73	7.37	2.61	1.14	5.4	79	68.15	0.88	10.79	386	2.39	2	0.77111	2.09649
2	0	1	1	0	1	1	1	1	0	8.6366	4.71206	1.12	65	133	72	19.1	1.14	4.65	2.63	1.31	7.03	123	52.74	2.17	6.2	571	1.29	1	-0.0603664	0.984733
3	0	1	0	0	1	1	1	1	1	8.24112	3.82465	0.21	72	129	80	24.5	0.91	3.36	1.95	1.01	6.63	109	58.11	1.13	5.23	278	3.95	3	-0.04528	3.91089
3	0	1	1	1	0	0	0	1	1	8.59358	4.37444	0.52	68	129	69	22.1	1.56	3.92	2.17	1.23	7.83	118	54.3	1.3	4.34	310	3.55	2	0.103219	2.88618
2	0	1	1	1	1	0	1	0	0	8.90293	4.52912	0.52	67	150	90	26.4	1.23	2.37	0.93	1.03	5.15	78	88.79	0.72	7.5	377	3.5	2	0.0770679	3.39806
3	0	1	0	0	1	0	0	0	0	8.07706	4.04736	0.44	68	130	92	25.8	0.72	4.3	2.57	1.36	8.47	110	59.11	1.06	5.61	561	3.12	2	-0.276206	2.29412
3	0	1	1	0	0	0	1	0	0	10.3806	6.65989	15.25	41	121	72	31.7	7.82	6.5	2.23	1.26	7.23	98	82.16	0.9	5.17	528	5.72	2	0.792836	4.53968
3	0	1	0	1	0	1	0	0	1	8.74604	4.27563	0.34	52	129	74	23.7	1.05	2.95	1.36	1.26	8.18	94	79.98	0.76	7.51	275	4.21	2	-0.0791812	3.34127
2	0	1	1	0	0	1	1	1	1	8.29634	4.19285	0.48	46	108	70	28.1	1.05	3.99	2.49	0.95	6.95	116	64.7	0.9	4.79	225	3.61	2	0.0434657	3.8
2	0	1	0	0	1	1	0	1	0	8.53732	6.28578	57.6	33	114	71	25.2	1.25	7.08	5.45	1.01	4.22	97	88	1.05	5.12	361	3.55	2	0.0925886	3.51485
2	0	0	1	0	0	0	0	1	0	7.92817	4.95743	4.8	67	117	58	16.4	0.77	8.3	6.4	1.46	3.93	72	74.65	0.82	4.52	227	6.67	1	-0.277862	4.56849
2	0	1	1	0	0	0	0	1	0	8.64015	5.73424	13.33	60	126	70	24.5	1.38	6.08	4.05	1.41	5.5	114	59.88	1.31	5.14	386	3.81	1	-0.00934003	2.70213
2	0	0	0	1	1	0	0	1	1	9.20862	4.55274	0.38	86	142	65	28	2.07	4.26	2.44	1.4	9.67	131	31.68	2.73	6.05	578	2.76	2	0.169842	1.97143
2	0	1	0	0	1	1	0	0	0	8.58777	4.27362	0.41	64	145	72	29.3	1.12	5.65	2.53	1.57	4.63	86	56.01	0.87	6.01	351	4.23	1	-0.146682	2.69427
3	0	1	0	0	0	0	0	0	0	10.5324	5.47794	0.72	49	132	77	28.7	6.89	4.33	0.82	1.13	4.41	101	74.89	0.81	6.83	380	7.49	1	0.785141	6.62832
3	0	1	0	0	1	0	1	1	1	8.37605	5.67013	15.72	77	180	86	27.6	0.89	5.19	3.04	1.46	10.03	111	54.89	1.86	6.12	338	4.41	3	-0.214963	3.02055
3	0	1	0	1	1	0	0	1	1	8.27005	4.63233	1.44	76	148	60	22.4	0.71	3.67	2.13	1.34	102	61.22	61.22	0.98	6.9	385	1.96	2	-0.275846	1.46269
2	0	1	0	0	0	1	0	0	0	9.07068	4.04184	0.13	44	147	87	33.7	1.98	4.72	2.86	1.21	4.68	94	84.61	0.86	5.51	414	4.47	2	0.21388	3.69421
2	0	1	1	0	1	1	0	0	0	7.96165	4.94849	4.51	72	142	69	30.1	0.73	4.25	2.28	1.57	5.52	115	54.47	1.1	4.93	423	4	2	-0.332577	2.54777
2	0	1	1	0	1	1	1	1	1	7.5789	3.53102	0.23	55	100	66	23.7	0.52	3.77	1.7	1.66	9.86	118	59.49	1.03	4.72	281	4.71	2	-0.504105	2.83735
2	0	1	1	1	1	0	1	1	0	8.144	3.77608	0.21	68	138	71	24.7	1.22	5.03	3.12	1.36	8.29	107	61.12	1.18	3.54	368	3.74	2	-0.0471791	2.75
2	0	1	1	0	0	0	1	1	0	8.29854	4.80787	2.13	53	151	84	27.4	0.93	6.29	4.48	1.37	6.22	96	77.43	0.83	5.42	440	2.05	2	-0.168238	1.49635
2	0	1	0	0	1	1	0	0	0	9.01081	4.48514	0.41	48	167	100	26.3	1.91	3.67	1.6	1.67	5.98	100	76.33	0.92	5.38	317	3.41	2	0.0583169	2.04192
2	0	1	1	0	1	0	0	1	0	8.42359	4.38138	0.65	77	136	76	23.9	1.02	4.16	2.11	1.57	7	98	63.81	1.05	5.6	290	3.55	1	-0.187299	2.26115
2	0	1	0	0	0	0	0	0	0	8.2783	4.0037	0.31	41	119	74	23.5	1.06	5.31	3.24	1.21	5.64	94	86.41	0.89	4.66	363	3.28	1	-0.0574795	2.71074
2	0	1	0	0	1	1	0	0	0	9.1066	4.80844	0.8	37	140	72	31.8	2.28	3.97	2.14	1.31	5.15	114	70.39	0.85	4.96	260	2.66	2	0.240664	2.03053
2	0	0	0	0	1	1	0	0	0	7.92373	3.78448	0.28	73	142	88	24.8	0.75	3.41	1.48	1.63	5.1	75.29	72.41	0.97	4.62	212	2.69	2	-0.337126	1.65031
2	0	1	0	0	0	1	0	0	0	8.54875	4.25411	0.41	51	128	83	28.3	1.19	5.42	3.14	1.84	8.6	69.56	75.66	0.84	5.44	316	8.27	1	-0.189271	4.49457
2	0	1	0	0	0	0	1	1	0	8.32659	4.91499	2.67	74	126	70	24	1.08	4.67	2.7	1.28	6.8	78.2	65.12	1.19	4.8	330	2.36	1	-0.0737862	1.84375
2	0	1	0	0	1	1	0	1	0	8.03093	4.00513	0.42	74	160	86	23.3	0.69	5.36	3.1	1.52	4.86	97	65.98	0.98	5.59	279	3.33	1	-0.342994	2.19079
3	0	0	0	1	1	1	1	1	1	8.86937	4.41442	0.41	67	126	59	26	0.95	3.64	1.64	1.65	5.09	86	60.22	0.76	9.39	328	2.53	2	-0.23976	1.53333
3	0	1	0	0	1	0	0	0	0	8.02072	3.71445	0.21	59	129	76	26.1	0.73	4.82	2.73	1.69	5.22	106	65.85	0.96	5.23	325	2.41	2	-0.364564	1.42604
3	0	1	1	0	1	1	1	1	0	8.31982	3.91901	0.24	71	153	87	29.4	0.95	5.05	3.14	1.49	5.59	98	66.55	0.98	5.42	371	3.69	2	-0.195463	2.47651
2	0	0	0	1	1	1	1	1	1	10.3669	5.14257	0.39	58	173	84	29.3	5.01	4.81	2.13	1.28	5.28	73	78.21	0.75	7.96	203	2.9	2	0.592628	2.26562
2	0	0	0	0	1	0	1	1	0	8.95634	5.97318	16.22	73	132	68	23.4	1.99	5.16	2.9	1.65	7.09	97	49.92	0.86	4.89	325	2.88	1	0.0813691	1.74545
3	0	1	0	1	1	0	0	1	1	8.36263	4.17098	0.42	79	144	71	27.4	1.06	7.25	4.65	1.6	7.93	111	54.12	1.18	5.07	328	4.48	1	-0.178814	2.8
3	0	1	0	1	0	1	1	0	1	8.51727	4.03456	0.25	71	106	63	21.5	1.02	5.52	3.32	1.48	9.69	100	64.95	1.03	6.15	336	1.92	1	-0.161662	1.2973
2	0	0	0	1	1	1	0	0	1	8.24863	4.55668	1.23	54	157	91	22	0.72	4.6	2.32	1.96	4.66	90	62.45	0.98	6.66	284	3.62	1	-0.434924	1.84694
2	0	1	1	0	0	0	1	1	0	8.14219	3.66314	0.16	73	103	69	22.5	0.9	5.63	3.84	1.29	9.8	118	52.43	1.39	4.79	461	4.5	2	-0.156347	3.48837
2	0	1	0	1	1	1	1	1	1	7.44108	4.58492	3.51	60	106	74	25.3	0.33	0.74	2.25	1.1	8.21	95	74.65	0.92	6.48	368	4.31	2	-0.522879	3.91818
2	0	0	0	1	1	0	1	1	1	7.78661	5.4045	16.87	83	133	100	25.4	0.57	3.31	1.49	1.58	7.38	91	50.26	1.2	5.3	254	5.36	3	-0.442782	3.39241
2	0	1	0	1	1	1	1	1	1	8.16162	3.72139	0.18	77	135	68	22.5	0.74	2.2	0.76	1.3	4.18	82	79.15	1.03	5.94	303	3.05	2	-0.244712	2.34615
2	0	1	0	0	1	1	0	1	0	7.45048	3.58978	0.31	65	132	65	25.6	0.43	4.07	2.44	1.31	5.05	110	60.37	1.02	5.02	284	2.69	1	-0.483803	2.05344
2	0	1	1	0	1	1	0	0	0	8.60907	4.08045	0.25	73	119	77	17.2	1.33	4.83	2.84	1.34	8.72	104	61.07	1.4	5.17	395	4.11	2	-0.00325316	3.06716
2	0	1	0	1	1	1	1	0	1	8.86016	5.87375	14.32	42	137	71	28.1	1.69	2.67	1.15	1.29	5.18	107	73.37	0.84	5.23	325	2.69	1	0.117297	2.08527
2	0	1	1	1	1	1	1	1	1	8.44971	4.19442	0.4	67	135	78	19.6	0.56	3.13	1.48	1.08	7.43	98	68.45	1.04	10.47	311	3.35	2	-0.285236	3.10185
2	0	1	0	0	1	1	1	1	0	8.93342	4.34434	0.32	44	119	86	28.7	1.31	4.81	2.89	1.37	4.68	117	64.94	0.97	7.26	259	2.58	1	-0.0194493	1.88321
2	0	1	0	0	1	1	0	0	0	8.71807	4.22358	0.31	48	134	73	34	1.42	4.28	2.81	1.12	3.38	109	68.78	0.95	5.4	470	5.24	2	0.10307	4.67857
2	0	1	1	1	1	0	1	0	1	10.8175	7.18768	32.31	71	150	79	29.7	5.8	5.57	3.43	0.73	5.83	103.8	62.08	1.33	10.79	494.3	4.25	1	0.900105	5.82192
2	0	1	0	0	1	1	1	0	0	8.49844	4.80758	1.67	60	92	69	25.8	1.14	3.07	1.71	1.11	6.65	120	56.28	1.13	5.4	393	7.39	1	0.0115819	6.65766
2	0	1	0	1	1	0	1	1	1	9.08778	5.62085	5.88	56	125	80	30.2	1.79	3.86	2.14	1.09	9.28	154	42.82	1.58	6.2	372	2.14	3	0.215427	1.9633
2	0	1	1	0	1	0	0	0	0	8.46365	4.12213	0.33	77	130	78	29.3	1.15	3.48	1.74	1.37	5.44	97	64.6	1.13	5.17	415	4.38	2	-0.0760227	3.19708
2	0	1	0	1	1	1	1	1	0	8.55182	4.58413	0.91	67	146	82	23.9	1.17	5.31	3.61	1.09	6.45	101	66	1.13	5.55	472	3.14	2	0.0307594	2.88073
2	0	1	0	1	1	1	1	1	1	8.55182	3.74943	0.12	67	146	82	23.9	1.17	5.31	3.61	1.09	6.45	101	66	1.13	5.55	472	3.46	1	0.0307594	3.17431
2	0	0	0	0	1	1	1	1	0	8.37141	3.65923	0.12	68	151	81	20.3	1.08	5.53	2.89	2.17	3.87	82	63.34	0.88	5.02	289	3.58	1	-0.303036	1.64977
2	0	1	0	1	1	0	0	0	1	8.82414	3.91857	0.13	59	139	94	24.5	1.05	4.7	3.2	1.33	5.28	97	73.31	0.89	8.12	409	5.49	3	-0.102662	4.12782
2	0	1	0	1	0	0	1	0	1	9.01137	5.86328	11.62	60	126	84	29.4	0.96	4.32	2.6	1.23	7.1	73	95.84	0.79	10.71	217	5.51	1	-0.107634	4.47967
2	0	1	1	0	1	1	1	1	0	7.96934	6.0162	59.65	63	120	80	23.7	0.77	3.1	1.92	0.75	4.23	98	70.4	1.02	4.71	445	4.02	1	0.0114295	5.36
2	0	1	1	0	0	0	1	0	0	8.57416	5.50156	8.21	55	131	88	23.9	1.19	6.09	3.68	1.68	8.88	101	71.8	1.02	5.58	380	2.38	3	-0.149762	1.41667
2	0	1	1	0	0	0	1	0	0	8.9632	4.9173	1.24	39	128	78	23.7	2.13	3.41	1.93	0.95	4.01	96	85.43	0.94	4.6	312	3.13	1	0.350656	3.29474
3	0	0	0	0	0	0	0	1	0	8.39798	5.5045	10.24	66	142	82	26.7	1.24	4.62	2.89	1.29	4.22	76	70.42	0.76	4.49	323	3.09	1	-0.017168	2.39535
3	0	1	1	0	0	0	1	1	0	8.14219	3.77518	0.21	73	103	69	22.5	0.9	5.63	3.84	1.29	9.8	118	52.43	1.39	4.79	461	4.5	2	-0.156347	3.48837
2	0	1	1	0	1	1	1	0	1	8.25818	4.99348	3.51	65	159	82	24.4	0.91	3.84	2.22	1.13	7.98	94	73	0.29	5.32	307	3.24	2	-0.0940371	2.86726
2	0	1	1	0	1	1	1	1	0	7.96934	4.29289	0.91	63	120	80	23.7	0.77	3.1	1.92	0.75	4.23	98	70.4	1.02	4.71	445	4.02	1	0.0114295	5.36
2	0	1	0	1	1	1	1	1	0	8.16162	5.29529	8.21	77	135	68	22.5	0.74	2.2	0.76	1.3	4.18	82	79.15	1.03	5.94	303	3.05	2	-0.244712	2.34615
3	0	1	1	0	0	0	1	0	0	8.57416	3.82411	0.14	55	131	88	23.9	1.19	6.09	3.68	1.68	8.88	101	71.8	1.02	5.58	380	2.38	3	-0.149762	1.41667
2	0	1	1	0	0	0	1	0	0	8.9632	4.47126	0.42	39	128	78	23.7	2.13	3.41	1.93	0.95	4.01	96	85.43	0.94	4.6	312	3.13	1	0.350656	3.29474
3	0	1	1	0	1	1	0	0	0	8.60907	5.61004	10.24	73	119	77	18.2	1.33	4.83	2.84	1.34	8.72	104	61.07	1.4	5.17	395	4.11	2	-0.00325316	3.06716
3	0	1	0	0	1	1	1	0	0	8.0716	5.47948	14.32	52	119	65	22.8	0.83	4.62	2.57	1.72	6.24	88	86.62	0.73	4.84	256	2.5	2	-0.31645	1.45349
2	0	1	0	0	0	0	0	1	0	9.40662	4.60591	0.34	48	108	70	26.5	2.03	5.56	3.71	1.25	6.42	88	89.09	0.85	7.52	392	10.63	1	0.210586	8.504
2	0	1	0	0	0	0	0	0	0	8.23028	3.75572	0.18	33	107	73	23.9	1.07	3.61	2.31	0.91	3.41	93	92.6	0.76	4.4	263	10.39	1	0.0703424	11.4176
3	0	1	0	0	1	0	1	1	0	8.99312	5.72824	8.56	70	116	76	26.6	1.88	4.01	2.21	1.35	7.4	95	69.95	1.26	5.37	455	3.33	3	0.143824	2.46667
2	0	1	1	1	0	0	1	0	1	8.10302	4.65426	1.86	60	122	94	24.4	0.42	4.12	2.56	1.2	5.63	94	75.61	0.77	9.87	405	5.65	1	-0.455932	4.70833
3	0	1	1	0	1	1	0	0	0	8.22784	3.65095	0.14	64	160	80	29.3	1.01	4.14	2.33	1.39	7.26	90	77.49	1.1	4.65	260	4.72	1	-0.138693	3.39568
2	0	1	1	0	0	0	0	1	0	7.81203	3.66512	0.24	59	114	78	24.2	0.61	3.93	1.86	1.64	7.4	95	75.18	1.01	5.08	259	6.81	2	-0.429514	4.15244
3	0	0	0	0	1	0	1	1	0	8.98983	5.91976	13.68	66	136	77	24	1.61	3.74	1.67	1.68	5.53	74	71.71	0.89	6.25	187	4.07	1	-0.0184834	2.42262
3	0	1	0	0	1	0	1	1	0	9.52342	4.77054	0.44	70	136	78	25.1	2.15	5.27	3.33	1.05	7.2	115	83.12	0.97	7.98	374	3.48	2	0.311249	3.31429
3	0	1	0	0	1	1	0	1	0	7.69896	4.19241	0.99	77	138	87	22.9	0.45	3.11	1.62	1.23	5.47	85	75.79	1.23	6.15	230	2.98	1	-0.436693	2.42276
2	0	1	1	0	1	0	0	1	0	8.91782	5.00219	1.61	85	156	84	27.8	1.77	2.87	1.08	1.43	5.38	125	44.94	2.03	5.29	439	3.25	3	0.0926372	2.27273
3	0	1	0	0	0	0	1	1	0	8.40107	4.18027	0.41	51	139	78	31.6	1.04	5.04	2.98	1.29	6	59.74	78.14	0.96	5.37	266	2.99	2	-0.0935564	2.31783
2	0	1	0	1	1	1	1	0	1	8.78466	3.89883	0.13	78	148	86	22.5	1.2	3.67	1.93	1.43	7.15	84	76.34	0.95	6.83	194	2.6	2	-0.0761548	1.81818
2	0	1	1	0	1	1	0	1	0	8.21515	5.53151	13.65	77	130	79	25.1	0.79	3.9	2.28	1.25	5.68	90	70.72	1.12	5.87	461	3.95	1	-0.199283	3.16
2	0	0	0	1	0	1	0	0	1	10.2535	5.67512	1.63	77	145	63	22.1	0.88	3.93	2.08	1.53	5.13	89	53.86	1.01	40.46	167	5.07	3	-0.240209	3.31373
3	0	1	0	0	0	0	1	1	0	8.44208	5.30769	6.02	58	113	81	24.9	0.94	6.04	3.35	2.04	9.61	78	54.33	1.09	6.19	339	5.15	2	-0.336502	2.52451
2	0	0	0	1	1	1	0	0	1	9.12993	6.34313	32.25	62	131	63	22.9	1.09	4.11	2.5	1.24	4.84	85	63.26	0.91	10.62	318	3.19	2	-0.0559952	2.57258
2	0	1	1	0	0	1	1	1	0	9.73263	5.25266	1.1	56	128	88	23.3	3.03	3.93	2.1	1.1	5.9	81.29	72.32	0.86	6.98	309	7.23	1	0.44005	6.57273
2	0	0	0	1	1	0	1	0	1	9.51152	4.51486	0.24	74	134	75	28.9	1.4	5.28	2.79	1.85	7.16	73	69.89	1	12.11	256	4.69	3	-0.121044	2.53514
2	0	1	1	1	1	1	1	0	1	8.79583	4.58609	0.68	41	140	105	24.8	1.85	6.29	3.8	1.64	5.21	78	107.33	0.7	4.48	170	6.42	1	0.0523279	3.91463
2	0	1	0	1	0	0	0	0	1	8.91838	5.89001	13.88	58	115	63	26.1	1.39	6.44	4.41	1.48	6.15	81	91.8	0.77	6.74	269	3.52	1	-0.0272469	2.37838
2	0	1	1	1	1	1	1	1	1	8.87519	4.6823	0.78	68	96	66	26.3	1.82	4.43	2.57	1.26	6.39	126	50.16	1.42	4.93	250	4.12	3	0.159701	3.26984
2	0	1	0	0	1	0	0	0	0	8.31108	5.08993	4.16	75	148	91	23.9	0.94	2.73	1.36	1.06	7.74	100	63.15	1.08	5.43	284	4.39	1	-0.052178	4.14151
3	0	1	0	0	1	0	1	0	0	8.18002	5.04374	4.36	56	152	78	24.8	0.84	4.04	2.24	1.41	6.88	103	69.63	0.91	5.33	275	5.17	1	-0.22494	3.66667
2	0	1	0	0	1	1	1	1	0	8.44395	5.70617	15.8	77	140	80	25.1	0.89	3.91	2.35	1.14	6.1	101	61.52	1.23	6.55	404	7.42	2	-0.107515	6.50877
2	0	1	0	0	0	1	0	0	0	8.47582	5.0928	3.43	72	164	92	26.3	0.81	3.26	1.73	1.28	3.87	95	68.62	0.87	7.43	231	2.84	2	-0.198725	2.21875
2	0	1	0	1	0	0	0	0	0	9.28928	4.99987	1.02	65	163	63	20.8	1.03	3.95	2.14	1.5	7.7	104	64.61	1.12	13.18	357	6.68	1	-0.163254	4.45333
3	0	1	1	0	0	1	1	1	1	9.33379	6.08689	13.52	65	133	70	30.9	1.21	4.86	3.08	1.31	9.14	93	73.95	0.87	11.73	322	5.56	3	-0.0344859	4.24427
2	0	1	0	0	1	1	1	1	0	8.23958	5.51465	12.72	68	156	75	25.4	0.99	3.23	1.81	1.16	7.08	103	64	1.23	4.8	345	4.8	2	-0.0688228	4.13793
2	0	1	0	0	1	0	1	0	0	8.14114	5.32427	9.03	46	126	69	25.3	0.99	2.69	1.35	1.14	4.21	89	89.13	0.93	4.35	198	4.49	2	-0.0612697	3.9386
2	0	0	0	0	0	0	1	1	0	8.44796	4.87673	2.1	68	105	65	29.5	1.07	4.05	2.09	1.74	5.11	77	68.35	0.8	5.47	265	1.49	1	-0.211165	0.856322
2	0	1	0	0	1	0	1	0	0	8.14114	3.71115	0.18	46	126	69	25.3	0.99	2.69	1.35	1.14	4.21	89	89.13	0.93	4.35	198	4.49	2	-0.0612697	3.9386
2	0	0	0	0	0	0	1	1	0	8.44796	4.87673	2.1	68	105	65	29.5	1.07	4.05	2.09	1.74	5.11	77	68.35	0.8	5.47	265	1.49	1	-0.211165	0.856322
2	0	1	1	0	0	0	0	0	0	7.5751	3.6521	0.31	75	114	61	22.7	0.49	3.85	1.75	1.71	9.72	88	73.7	0.96	4.99	248	3.85	1	-0.5428	2.25146
2	0	1	0	1	1	0	1	1	1	8.6267	4.47655	0.64	52	134	88	26.1	0.96	2.73	1.3	1.09	7.59	98	76.05	0.88	7.29	308	3.41	3	-0.0551553	3.12844
2	0	1	0	1	1	1	1	1	0	9.18494	5.08691	1.43	42	148	92	34	2.73	6.51	4.28	1.16	4.07	100	79.62	1.04	4.48	378	6.83	2	0.371705	5.88793
3	0	1	0	1	1	1	0	1	1	9.28814	5.43545	2.94	59	140	92	27.5	2.26	3.88	2.23	1.12	3.23	90	80.26	0.75	6	268	6.44	2	0.30489	5.75
2	0	0	0	0	0	0	1	1	0	8.94876	6.08184	21.31	64	140	70	23	1.92	5.87	3.61	1.57	6.34	91	57.44	1.09	5.03	273	3.58	2	0.0874016	2.28025
3	0	1	0	0	1	1	1	1	0	8.63787	3.75661	0.11	63	138	87	29.4	1.05	1.8	0.51	1.07	6.07	92	75.99	0.87	6.74	236	5.35	2	-0.00819448	5
2	0	0	0	1	1	1	1	0	1	8.92592	4.94866	1.4	78	165	85	27.3	1.55	5.61	3	1.91	7.53	110	47.26	1.41	6.09	235	3.14	2	-0.0907017	1.64398
2	0	1	1	1	1	1	0	0	1	8.79662	4.92595	1.55	52	127	75	30.9	1.34	3.85	2.19	1.29	5.97	104	70.78	1.25	6.19	562	2.29	3	0.0165151	1.77519
2	0	1	0	0	1	1	1	1	0	8.49369	4.11139	0.31	60	131	70	28.3	1.06	4.35	2.61	1.3	5.22	95	74.65	0.86	5.78	332	5.16	2	-0.0886375	3.96923
3	0	1	0	0	1	1	1	1	0	7.86581	4.43306	1.45	65	164	93	20.2	0.6	4.27	2.42	1.56	5.39	114	57.82	1.05	5.45	324	5.79	2	-0.414973	3.71154
2	0	0	0	0	1	0	0	0	0	8.09881	3.93971	0.33	71	146	81	20.1	0.86	7.79	4.37	2.42	6.96	70	75.1	0.94	4.8	249	2.99	2	-0.449317	1.23554
3	0	1	1	1	1	1	1	1	1	8.31515	5.50367	11.3	82	123	68	22.7	0.82	4.19	2.33	1.47	4.32	87	71.14	1.07	6.25	259	2.84	1	-0.253503	1.93197
3	0	1	1	0	1	1	0	0	0	7.29987	3.98446	0.97	68	130	69	21.3	0.44	2.23	0.7	1.43	6.85	110	59.11	1.3	4.22	271	5.21	1	-0.511883	3.64336
2	0	1	1	1	1	1	1	1	1	8.69935	4.96551	1.92	82	155	75	25.4	1.11	4.22	2.43	1.35	4.2	88	70.16	1.11	6.78	298	4.53	1	-0.0850108	3.35556
3	0	1	0	1	1	0	0	0	1	8.86232	5.80509	12.09	74	155	79	26.5	1.26	6.24	3.93	1.59	5.49	97	65.98	1.26	7.03	347	3.57	2	-0.101027	2.24528
2	0	1	0	1	1	1	1	1	1	8.63149	5.06897	2.68	53	158	89	26	1.2	4.87	3.03	1.15	4.65	91	82.6	1.03	5.86	382	3.89	3	0.0184834	3.38261
3	0	1	0	1	1	1	0	0	1	8.35549	5.18377	4.95	48	136	83	20.6	0.92	4.53	2.33	1.75	9.4	90	51.83	1.83	5.8	419	2.65	2	-0.27925	1.51429
2	0	0	0	0	1	1	0	0	0	7.11228	3.60082	0.48	74	114	51	30.1	0.37	2.68	0.87	1.55	8.37	104	45.56	1.25	4.16	273	2.5	1	-0.62213	1.6129
3	0	1	0	0	0	0	0	0	0	8.21055	4.70132	1.83	68	127	76	29.4	0.8	3.65	1.71	1.61	4.83	99	67.14	1.08	5.77	305	2.6	1	-0.303736	1.61491
2	0	0	0	0	1	0	1	0	1	9.21771	4.68651	0.52	68	112	67	33.3	1.26	3.97	2.37	1.16	4.02	78	67.29	0.86	10.03	239	3.98	2	0.0359126	3.43103
3	0	1	1	0	0	0	0	0	0	8.32717	5.06926	3.88	60	131	76	26	0.95	4.15	2.21	1.47	4.98	87	83.03	0.8	5.46	364	5.48	2	-0.189594	3.72789
2	0	1	0	0	1	1	0	0	0	9.21647	5.10839	1.45	58	111	75	29.4	1.93	6.14	4.16	1.09	6.85	98	72.92	0.81	6.54	351	3.46	1	0.248131	3.17431
3	0	0	0	0	1	0	0	0	0	8.54109	4.47651	0.71	72	120	73	26.8	1.29	6.15	3.9	1.59	4.42	73	70.88	0.99	4.98	219	1.79	1	-0.0908074	1.12579
2	0	0	0	0	1	0	1	1	0	8.90387	4.81118	1.03	75	150	80	27.3	1.99	5.4	3.46	1.5	5.09	72	70.57	1.02	4.64	261	1.64	1	0.122762	1.09333
2	0	1	1	0	1	1	0	1	0	8.01807	3.64961	0.18	73	161	82	22.3	0.79	3.86	1.52	1.89	7.18	88	74.74	0.96	4.82	273	3.45	1	-0.378835	1.8254
2	0	1	1	0	1	1	1	1	0	8.90104	4.66793	0.73	54	160	94	27.7	1.45	3.71	2.08	1.13	6.77	130	53.29	1.43	6.35	406	3.64	3	0.10829	3.22124
2	0	1	0	1	1	0	1	0	1	8.26717	5.10307	4.53	84	137	79	25.4	0.57	3.47	1.64	1.26	7.78	104	56.53	1.1	8.57	317	2.5	3	-0.344496	1.98413
2	0	1	0	0	0	1	1	0	0	8.35108	5.67459	16.38	66	122	75	30.4	1.25	3.14	1.63	1.13	6.67	143	43.65	1.45	4.25	461	2.22	1	0.0438316	1.9646
3	0	1	0	1	0	0	0	0	1	8.30223	5.82846	25.25	59	140	85	24.1	0.96	4.86	3.33	1.31	6.33	105	66.61	1	5.27	352	4.15	2	-0.135	3.16794
2	0	1	0	0	0	0	1	1	0	9.40754	5.91674	8.18	59	149	110	26.3	2.38	6.05	3.01	2.08	4.16	98	72.41	1.02	6.42	309	4.52	1	0.0585136	2.17308
3	0	1	0	0	1	1	0	0	0	9.28956	6.2578	21.6	56	149	103	27.7	2.46	5.1	2.75	1.48	3.88	106	67.25	0.87	5.52	555	3.96	2	0.220673	2.67568
3	0	1	0	0	1	0	0	0	0	8.2478	3.68936	0.15	70	157	93	27.5	1.06	2.9	1.02	1.36	5.76	98	67.02	1.14	4.52	343	3.55	1	-0.108233	2.61029
3	0	0	0	0	1	1	1	1	0	8.93984	5.69676	8.46	55	141	77	29.3	1.59	5.69	2.97	1.54	4.06	94	58.84	0.95	6.02	316	4.25	1	0.0138764	2.75974
3	0	1	1	1	0	0	0	1	1	8.86833	5.47832	5.43	63	117	81	22.9	1.41	2.64	1.19	1.03	6.81	102	67.08	1.48	6.32	422	6.57	1	0.136382	6.37864
2	0	0	0	0	1	1	1	1	1	9.38602	4.68267	0.42	72	153	84	25	2.01	4.76	2.61	1.58	4.35	74	69.73	0.91	7.44	250	5.61	3	0.104539	3.55063
2	0	1	0	0	1	1	1	0	0	8.28589	4.94538	3.02	53	106	62	22.7	0.92	4.53	2.75	1.13	4.95	93	80.46	0.87	5.41	413	5.75	2	-0.0892906	5.0885
2	0	0	0	1	1	0	1	0	1	8.74357	6.23025	39.19	70	123	78	26.9	1.71	4.33	2.42	1.48	7.04	98	50.35	1.02	4.6	337	7.26	1	0.0627344	4.90541
3	0	1	1	1	1	1	1	0	1	7.48946	4.64506	3.83	70	146	72	24.8	0.62	3.41	2.21	1.02	6.8	106	60.96	1.17	3.62	325	7.81	1	-0.216208	7.65686
2	0	1	0	0	1	1	1	1	0	9.01426	4.16998	0.19	64	153	79	31.6	2.01	3.55	1.7	1.38	6.47	102	66.61	0.99	5.13	455	4.08	1	0.163317	2.95652
3	0	1	0	1	0	0	1	1	0	8.85381	5.04913	1.95	72	121	78	24.2	1.56	4.77	3	1.16	8.4	117	53.34	1.35	5.63	399	3.79	1	0.128667	3.26724
3	0	1	0	0	1	1	1	1	0	9.35153	4.2128	0.14	77	124	69	25	2.42	5.1	3.07	1.31	5.01	80	61.26	1.14	5.97	271	2.99	2	0.266544	2.28244
3	0	1	0	0	1	1	0	0	0	7.6881	3.63613	0.26	73	114	84	26	0.59	3.73	2.03	1.45	7.33	109	57.7	1.03	4.64	446	2.51	2	-0.390516	1.73103
2	0	1	0	1	1	1	0	0	0	8.49258	4.29097	0.48	74	147	70	21.1	1	3.91	2.19	1.4	4.81	91	71.27	1.02	6.12	274	3.61	1	-0.146128	2.57857
3	0	0	0	0	1	1	1	1	0	8.52119	5.12144	3.48	71	117	80	26.8	1.23	4.49	2.52	1.39	6.08	87	57.74	1.16	5.12	323	2.43	2	-0.0531097	1.7482
2	0	1	0	0	0	0	1	1	0	7.49012	3.6825	0.37	67	100	70	25.2	0.37	4.26	2.85	1.13	6.21	93	72.92	0.99	6.07	384	8.94	1	-0.484877	7.9115
3	0	1	0	0	1	1	0	1	0	8.66576	5.25419	4.03	46	144	99	30.1	1.13	4.19	2.55	1.27	4.35	103	74.7	1.01	6.44	372	6.4	1	-0.0507253	5.03937
3	0	1	1	0	1	0	0	0	0	8.96753	6.29799	35.2	51	119	77	24.8	1.98	5.22	3.51	0.99	4.91	92	82.67	0.86	4.97	357	5.79	1	0.30103	5.84848
2	0	1	0	1	1	0	0	0	1	9.08214	5.83763	10.02	70	123	83	24.2	1.05	4.3	2.16	1.83	11.4	110	58.29	1.18	10.51	367	4.94	1	-0.241262	2.69945
2	0	1	1	0	1	1	0	0	0	8.67845	4.25377	0.35	52	145	86	27.4	1.71	4.35	2.61	1.13	4.32	116	62.03	0.86	4.31	393	3.58	3	0.179918	3.16814
3	0	1	0	1	1	1	1	0	1	9.00708	5.2583	2.69	47	173	101	32.2	1.75	6.07	3.97	1.47	6.88	146	48.65	1.47	5.85	297	5.74	1	0.0757207	3.90476
2	0	1	1	0	1	1	0	0	0	8.59358	4.19939	0.34	63	129	87	28.4	1.24	5.26	3.42	1.27	11.81	95	73.1	1.12	5.46	254	6.18	2	-0.010382	4.86614
2	0	1	0	0	0	1	1	1	0	8.48617	4.70141	1.31	52	125	83	22.6	1.19	4.36	2.78	1.21	5.42	105	69.97	1.02	5.11	422	3.42	2	-0.00723841	2.82645
3	0	1	0	0	1	0	0	0	0	8.65975	5.42331	6.12	54	153	97	28.7	1.37	3.23	1.69	1.19	5.79	92	80.95	1.12	5.28	276	6.17	2	0.0611736	5.18487
3	0	1	0	0	1	1	1	0	0	7.85486	5.57078	23.25	64	159	65	22.1	0.52	4.18	2.55	1.38	8	93	74.48	0.78	6.22	361	6.18	1	-0.423876	4.47826
3	0	1	1	1	1	0	1	1	1	9.19641	4.42081	0.28	52	124	86	30.9	1.74	3.53	2.02	1.04	4.25	97	77	1.06	7.11	364	4.88	2	0.223516	4.69231
3	0	1	1	0	1	1	1	0	0	7.84866	3.64758	0.22	44	119	77	26.4	0.82	2.58	1.31	1.03	7.73	106	73.17	1.21	3.92	350	4.57	2	-0.0990234	4.43689
2	0	1	0	1	1	1	1	1	1	7.70167	3.51369	0.19	68	159	75	24.2	0.5	3.54	1.8	1.56	5.33	98	67.97	1	5.55	261	3.66	2	-0.494155	2.34615
3	0	1	0	1	1	0	1	0	1	10.0616	5.03965	0.44	59	128	73	25.8	2.56	5.76	3.69	1.2	7.09	114	60.31	1.25	11.48	413	3.07	1	0.329059	2.55833
3	0	0	0	1	1	0	1	0	1	7.32545	4.31938	2.12	74	151	63	24.5	0.43	2.76	1.21	1.49	7.77	73	69.89	1.01	4.43	309	3.53	2	-0.539718	2.36913
2	0	1	1	0	0	0	1	0	0	8.37665	3.4948	0.08	57	135	80	21.1	1.11	4.71	2.96	1.34	5.6	89	82.5	0.62	4.91	298	2.04	3	-0.0817818	1.52239
2	0	1	0	1	1	1	1	1	1	8.39178	4.21398	0.45	68	136	79	24.2	0.58	2.54	1.17	1.08	9.14	96	69.69	0.98	9.54	342	3.35	1	-0.269996	3.10185
2	0	0	0	0	0	0	0	1	0	8.1364	5.39027	10.66	73	115	64	22.4	0.91	7.25	4.22	2.49	6.26	82	61.16	1.09	4.71	228	3.24	1	-0.437158	1.3012
3	0	1	1	0	0	0	0	1	0	9.031	4.47463	0.39	69	140	80	16.9	2.06	5.22	3.2	1.85	5.46	97	68.34	0.91	5.09	375	0.69	2	0.0466955	0.372973
3	0	1	1	0	0	0	0	0	0	8.11789	3.89601	0.29	48	115	73	22.5	0.85	5.08	3.36	1.43	3.31	92	84.43	0.73	4.95	299	5.38	3	-0.225917	3.76224
2	0	1	0	0	0	0	0	0	0	8.5828	4.22884	0.37	55	144	97	22.5	1.22	4.64	2.56	1.93	5.66	93	79.34	0.71	5.49	244	3.42	1	-0.199197	1.77202
2	0	1	0	0	1	1	1	0	0	8.32207	4.02558	0.31	60	122	68	27.3	0.94	5.79	3.95	1.55	7.34	117	58.03	0.97	5.49	328	3.58	2	-0.217204	2.30968
2	0	1	1	0	1	1	1	0	0	8.25296	3.71853	0.16	67	132	88	27.4	0.8	4.73	2.62	1.77	5.07	99	67.61	0.86	6.02	333	9.54	1	-0.344883	5.38983
3	0	1	0	1	1	1	0	1	1	8.44766	3.76087	0.14	64	153	79	26.4	1.06	4.54	2.52	1.48	5.57	104	65.06	0.88	5.52	493	5.3	1	-0.144956	3.58108
2	0	1	0	1	1	0	0	1	1	8.24801	4.11367	0.42	48	95	65	19.9	0.98	3.3	1.9	1.15	7.97	128	56.64	1.39	4.89	528	7.53	3	-0.0694718	6.54783
3	0	1	0	0	1	1	1	0	0	7.84035	5.92051	55.3	84	142	75	22.5	0.69	4.13	2219	1.63	6.37	93	58.47	1.98	4.62	398	3.78	2	-0.373339	2.31902
3	0	0	0	0	0	1	1	0	0	7.99418	3.43476	0.11	71	125	75	20.3	0.81	5.99	3.55	2.02	6.88	89	56.17	0.81	4.59	260	2.49	1	-0.396866	1.23267
3	0	0	0	0	1	1	0	0	0	9.49963	4.66436	0.35	65	182	71	26.6	2.83	5.68	3.34	1.52	4.35	89	58.59	0.95	5.92	340	1.61	1	0.269943	1.05921
3	0	1	1	0	0	0	1	0	0	8.84019	4.19602	0.25	42	119	76	30.1	1.9	5.54	3.56	1.3	5.77	103	76.83	0.98	4.56	485	3.51	2	0.16481	2.7
3	0	1	0	1	1	1	0	1	1	7.44514	3.36314	0.18	60	131	85	25.8	0.51	2.61	1.1	1.28	4.18	82	89.19	0.71	4.21	265	2.7	1	-0.39964	2.10938
2	0	1	1	0	1	1	1	0	0	8.85446	3.16255	0.02	57	164	101	37.9	1.89	6.56	4.2	4.47	5.3	131	51.7	1.47	4.65	509	3.73	1	-0.373846	0.834452
2	0	1	1	0	0	0	0	1	0	8.21517	4.06672	0.39	67	114	79	20.9	1.31	5.02	2.45	1.64	8.58	96	70.18	1.23	3.54	438	3.98	1	-0.0975726	2.42683
2	0	0	0	1	0	0	1	1	1	9.62016	4.90328	0.54	74	122	78	25.4	1.48	5.28	3.67	0.96	9.77	105	54.04	0.75	12.77	334	6.63	2	0.18799	6.90625
3	0	0	1	0	1	0	1	0	0	8.56531	6.08307	34.04	73	109	89	26.6	1.03	4.73	2.92	1.48	2.99	72	71.57	0.81	6.39	275	5	2	-0.157424	3.37838
2	0	1	0	0	1	1	0	0	1	8.70611	5.74856	12.74	62	127	75	26.1	1.23	4.78	2.92	1.26	8.53	76	92.95	0.93	6.16	295	3.38	1	-0.0104654	2.68254
2	0	1	0	1	1	0	1	1	1	11.1826	5.35038	0.24	38	127	90	25.4	10.72	4.7	1.21	0.77	7.48	98	83.91	1.08	8.41	515	7.41	3	1.1437	9.62338
2	0	1	0	0	1	1	1	0	1	8.45614	5.36613	6.82	50	158	120	35	1.05	3.94	2.35	1.12	4.78	120	60.38	1.36	5.62	503	4.71	1	-0.0280287	4.20536
3	0	1	0	0	1	1	1	0	0	8.40968	4.82706	1.95	58	140	77	30.2	0.99	2.72	1.32	1.12	5.06	115	60.09	0.95	5.69	352	3.53	1	-0.0535828	3.15179
2	0	0	0	1	0	1	0	0	1	8.65973	3.83637	0.13	75	90	61	19.8	1.18	3.36	1.99	0.86	4.42	84	58.57	1.2	6.13	194	5.65	1	0.137384	6.56977
3	0	1	0	1	1	1	1	0	1	9.02555	6.03339	17.26	65	141	83	27.7	1.24	3.92	2.41	1.08	6.94	98	69.42	1.02	8.41	199	6.27	2	0.0599979	5.80556
3	0	1	0	1	1	1	0	1	0	8.5659	4.78875	1.47	72	120	74	25.1	1.12	3.41	2.1	1.02	6.43	100	64.49	1.17	5.88	334	3.53	3	0.0406179	3.46078
2	0	1	0	0	1	1	1	0	0	8.35961	5.66789	15.95	72	153	78	22.5	0.95	3.94	2.33	1.22	6.21	121	51.22	1.39	5.64	428	3.08	1	-0.108636	2.52459
3	0	1	0	0	0	0	1	1	0	9.9412	5.77846	3.06	65	133	72	29.4	2.36	5.63	3.77	1.23	7.27	106	63.13	0.95	11.04	385	3.25	2	0.283007	2.64228
2	0	0	0	1	1	1	0	1	1	10.0624	5.19439	0.64	74	146	76	29.3	3.88	3.36	1.3	1.14	4.56	85	58.15	1.23	7.58	305	3.15	2	0.531927	2.76316
2	0	0	0	0	1	1	1	0	1	7.69073	3.74797	0.34	71	128	82	23.7	0.47	3.95	1.55	2.21	6.61	82	62.02	0.65	5.84	228	2.33	2	-0.672294	1.0543
2	0	1	0	1	0	0	0	1	1	8.33342	3.82956	0.19	80	120	68	28.6	0.55	2.84	1.3	1.4	7.35	107	56.18	0.97	9.49	296	4.85	2	-0.405765	3.46429
3	0	1	1	0	0	0	1	0	0	9.2419	4.62031	0.43	52	133	90	30.4	2.24	6.13	3.79	1.47	5.64	104	70.78	0.87	5.78	517	4.61	3	0.182931	3.13605
3	0	1	1	0	1	1	0	0	0	8.52233	4.16377	0.34	59	138	85	30	1.42	3.88	1.87	1.56	4.46	124	54.48	1.26	4.44	565	4.15	1	-0.0408363	2.66026
3	0	1	0	0	1	0	0	0	0	8.44187	3.99686	0.25	49	146	94	27.4	1.18	5.3	3.29	1.52	4.22	118	62.05	1.11	4.93	353	5.02	2	-0.109962	3.30263
3	0	1	1	1	0	0	0	0	1	8.61588	4.28768	0.41	67	107	70	24.2	1.41	3.34	1.6	1.37	7.65	102	65.22	1.25	4.91	423	3.35	1	0.0124985	2.44526
2	0	1	1	1	1	1	0	1	1	9.09468	4.41189	0.31	74	156	80	27.1	1.82	3.91	2.19	1.34	3.53	85	77.4	0.98	6.14	198	4.72	1	0.132967	3.52239
3	0	0	0	1	0	1	1	0	1	9.34966	4.48246	0.27	65	119	79	24.2	2.44	4.3	2.3	1.09	6.57	102	59.69	1.11	5.91	368	3.33	2	0.349963	3.05505
3	0	1	1	0	0	0	1	0	0	9.42036	5.85601	6.95	49	102	61	25.9	2.72	4.92	2.94	1.2	7.45	121	60.2	1.04	5.69	473	4.05	1	0.355388	3.375
2	0	0	0	1	0	0	0	0	0	8.04199	5.65989	23	73	148	83	24.8	0.6	4.22	2.3	1.33	7.14	72	71.57	0.85	6.5	253	2.25	1	-0.3457	1.69173
3	0	1	0	0	1	1	0	0	0	7.88801	3.88144	0.37	70	126	82	27.9	0.73	3.51	1.11	1.91	9.21	91	73.3	1	4.58	324	3.55	1	-0.417711	1.85864
2	0	1	1	1	0	1	1	0	0	8.62421	4.03536	0.22	63	162	102	27.2	1.3	4.32	2.2	1.66	4.57	96	72.18	1.09	5.37	380	6.54	3	-0.106165	3.93976
2	0	0	0	1	0	0	1	0	0	9.16327	4.28572	0.21	66	163	91	25.4	2.18	3.87	2.37	1.4	5.95	105	63.41	0.95	5.49	292	2.38	1	0.192328	1.7
3	0	1	0	1	0	0	1	1	0	8.50723	4.15622	0.34	72	163	91	25.4	1.27	4.39	2.83	1.12	7.1	115	51.45	1.56	4.89	373	6.09	3	0.0545857	5.4375
3	0	1	0	1	0	0	1	1	0	9.75933	5.12962	0.79	76	125	70	27.6	2.17	3.29	1.76	1.06	6.04	99	63.47	0.91	10.01	356	4.14	2	0.311154	3.90566
3	0	1	0	1	0	1	1	0	0	8.56875	4.162	0.32	38	128	92	27.6	1.58	3.24	1.69	1.09	5.83	124	63.14	1.27	4.18	252	6.1	1	0.161231	5.59633
3	0	1	1	1	0	1	0	0	0	9.07485	5.90345	11.86	69	130	60	25	1.86	5.75	3.32	1.71	5.98	105	62.09	1.24	5.89	219	3.67	2	0.0365168	2.1462
2	0	1	0	1	1	1	0	1	0	8.60143	4.23816	0.37	77	156	90	29.1	1.02	4.1	2.6	1.03	8.66	105	58.7	1.19	6.69	221	4.14	2	-0.00423705	4.01942
3	0	0	0	0	0	0	0	0	0	8.41631	4.32364	0.57	65	110	79	21.5	0.78	3.93	2.01	1.54	6.94	92	56.29	0.92	7.27	224	3.3	1	-0.295426	2.14286
3	0	1	0	1	0	0	1	1	1	8.83492	4.15903	0.23	56	115	67	26.6	1.33	3.37	1.82	1.06	5.84	87	85.4	0.82	6.48	192	3.99	3	0.0985458	3.76415
3	0	1	1	0	1	1	0	0	0	8.22773	4.29594	0.67	65	123	73	22	0.8	4.75	2.86	1.59	4.59	101	66.93	0.92	5.87	290	4.07	3	-0.298307	2.55975
3	0	1	0	0	0	0	0	1	0	8.16964	4.76783	2.26	61	142	98	24.5	1.05	3.02	1.63	1.14	3.83	100	69.67	1.01	4.22	474	3.99	2	-0.0357156	3.5
2	0	1	1	0	0	0	0	0	0	8.219	3.64654	0.14	44	95	64	25.2	0.88	2.32	1.12	0.91	4.46	103	75.75	0.9	5.29	398	4.98	1	-0.0145587	5.47253
3	0	0	0	0	0	0	0	1	0	8.38633	4.57195	1.08	43	146	84	31.3	1.13	3.98	2.33	1.22	5.2	87	70.29	0.87	4.87	313	4.43	1	-0.0332814	3.63115
2	0	1	1	0	0	1	0	0	0	8.72364	4.25212	0.33	67	131	89	26.1	1.48	6.29	4.44	1.27	6.64	92	73.88	1.05	5.21	410	4.98	1	0.066458	3.92126
2	0	1	0	1	1	1	0	1	1	8.77692	5.94516	18.84	70	150	78	25.1	1.04	3.57	1.99	1.34	4.56	86	78.49	0.97	7.82	268	5.49	2	-0.110071	4.09701
3	0	1	1	0	1	1	0	1	0	8.92894	3.97097	0.13	63	134	79	24.5	1.8	6.56	3.94	1.67	5.58	93	75	0.99	5.26	422	6.02	2	0.032556	3.60479
3	0	1	1	0	0	0	0	0	0	7.20314	3.42418	0.28	64	138	76	23.7	0.43	4.08	2.42	1.42	5.47	102	66.61	0.98	3.92	345	3.52	3	-0.51882	2.47887
2	0	0	0	1	1	1	1	0	0	8.29564	4.05042	0.34	68	138	67	22.5	0.7	3.14	1.59	1.22	5.88	98	51.06	1.31	7.18	424	3.78	2	-0.241262	3.09836
3	0	1	0	0	1	1	0	0	0	8.3041	3.8753	0.22	67	133	74	25.9	0.91	3.47	1.37	1.76	3.89	91	64.57	1.13	5.57	333	4.25	1	-0.286471	2.41477
3	0	1	1	0	0	1	0	0	0	10.5454	5.30869	0.47	32	126	76	30.7	5.9	5.62	2.5	1.24	4.7	98	87.53	0.77	8.08	468	3.35	2	0.67743	2.70161
3	0	1	0	0	1	1	1	0	0	7.96992	4.65122	2.17	77	136	81	26.6	0.64	2.7	1.4	1.02	5.71	106	58.03	1.09	5.67	376	4.24	3	-0.20242	4.15686
3	0	1	0	0	1	1	1	1	0	7.60309	4.945	6.91	66	136	88	19.7	0.47	3.31	1.62	1.45	7.64	112	58.09	1.12	5.35	450	3.46	2	-0.48927	2.38621
2	0	1	0	1	1	1	1	0	1	8.21496	3.97202	0.31	77	125	78	20.1	0.67	2.64	1.17	1.3	6.79	87	73.68	0.99	6.92	263	7.87	2	-0.287869	6.05385
3	0	1	0	1	1	0	1	1	1	12.945	6.08952	0.17	71	121	66	25.1	0.85	3.68	1.99	1.32	7.63	102	63.41	1.09	618	429	2.47	1	-0.191155	1.87121
2	0	1	1	0	1	1	1	0	0	8.51137	4.20412	0.38	73	148	81	25.4	1.17	6.31	4.28	1.6	8.18	94	69.01	1.01	5.33	451	3.65	2	-0.135934	2.28125
2	0	1	1	0	1	1	0	0	0	8.42275	4.63698	1.21	59	118	73	23.4	1.16	4.82	3.06	1.37	4.53	90	80.26	1.09	4.92	339	7.91	1	-0.0722626	5.77372
3	0	1	0	0	1	0	0	1	0	8.00325	6.25443	102.06	61	120	73	26.4	0.78	3.69	1.7	1.61	7.62	89	80.21	1	4.81	382	1.35	1	-0.314731	0.838509
2	0	1	0	1	1	0	0	0	0	8.31667	3.79891	0.18	76	123	61	22.1	0.64	4.29	1.95	1.92	7.94	105	59.11	0.86	8.02	278	2.44	1	-0.477121	1.27083
2	0	0	0	0	1	1	0	0	0	8.41621	3.74514	0.14	69	160	71	26.7	1.05	4.03	1.86	1.67	6.98	85	60.23	0.98	5.4	293	5.18	2	-0.201527	3.1018
3	0	1	0	0	1	1	0	0	0	8.97727	4.91083	1.2	46	132	82	24.2	1.83	3.85	2.29	1.03	7.26	136	55.22	1.28	5.43	404	3.77	2	0.249614	3.66019
3	0	1	0	1	1	1	1	1	1	9.5429	5.55146	2.86	56	120	76	28	2.84	4.59	2.35	1.53	6.44	103	52.31	1.07	6.16	415	5.51	2	0.268627	3.60131
3	0	1	1	0	0	0	0	1	0	9.69851	6.25372	13.02	36	127	69	24.2	4	4.95	2.7	1.03	5.04	79	109.81	0.73	5.11	347	4.22	1	0.589223	4.09709
2	0	1	0	1	0	1	0	1	0	8.81103	5.73525	10.86	56	121	75	26	1.98	4.49	2.64	1.25	9.76	79	95.42	1.05	4.25	351	3.82	1	0.199755	3.056
3	0	1	1	0	0	0	0	1	0	9.06954	4.78991	0.8	60	114	67	29.2	2.06	5.73	3.5	1.34	5.85	97	72.8	0.98	5.29	416	6.89	2	0.186762	5.14179
3	0	0	0	0	0	1	0	1	0	7.72274	3.72592	0.31	69	123	66	26.8	0.47	4.46	1.95	2.04	5.78	74	71.21	0.97	6.03	277	3.93	2	-0.637532	1.92647
3	0	1	1	0	0	1	0	1	1	10.5454	5.51207	0.77	32	133	74	30.7	5.9	5.62	2.5	1.24	4.7	98	87.53	0.77	8.08	468	3.35	3	0.67743	2.70161
2	0	1	1	1	1	1	1	1	1	9.01765	5.17508	2.17	48	120	82	25.8	1.57	4.73	2.93	1.19	3.14	93	83.33	0.76	6.59	355	5.47	2	0.120353	4.59664
3	0	1	1	0	1	1	1	0	0	8.51302	4.01561	0.24	41	124	80	31.1	1.28	4.04	2.57	0.93	4.66	104	76.47	1.06	4.88	550	4.95	2	0.138727	5.32258
2	0	1	1	1	1	1	1	0	1	8.34168	6.0531	41.52	53	146	84	27.6	1.18	2.35	1.02	1.01	6.21	114	62.9	1.11	4.46	456	4.21	1	0.0675606	4.16832
3	0	1	0	0	0	0	0	0	0	8.33397	3.95907	0.26	61	129	83	26.1	1.02	3.55	1.7	1.54	6.57	110	62.09	0.85	5.12	313	2.99	1	-0.178921	1.94156
2	0	0	0	1	1	0	1	1	1	8.45448	4.2266	0.43	68	111	70	30.5	1.12	3.4	1.63	1.44	5.74	103	58.08	1.27	5.26	304	4.67	3	-0.109144	3.24306
3	0	1	0	1	1	1	1	1	0	8.22432	3.72919	0.17	88	162	100	20.8	0.72	3.23	1.58	1.33	6.28	107	52.67	1.67	6.5	393	9.92	2	-0.266519	7.45865
2	0	1	0	1	0	0	1	0	1	8.97213	5.78427	10.06	64	123	87	27.2	0.93	4.01	2.27	1.19	7.84	10	65.82	1.04	10.63	299	3.94	2	-0.107064	3.31092
3	0	0	0	1	1	1	0	0	1	8.95074	5.21293	2.58	77	132	75	27.3	2.09	4.7	2.82	1.39	6.84	98	47.93	1.44	4.63	317	4.23	1	0.177131	3.04317
3	0	1	1	0	1	1	0	0	1	8.31501	4.02205	0.31	58	148	86	27.7	0.93	4.32	2.28	1.7	6.56	102	69.47	0.96	5.51	344	2.33	2	-0.261966	1.37059
3	0	1	0	1	1	1	1	1	1	8.24792	4.09352	0.4	73	122	79	26.1	0.97	3.25	1.42	1.42	9.81	120	51.37	1.33	4.94	321	6.92	1	-0.165517	4.87324
2	0	1	0	1	1	0	0	0	1	8.33121	5.09401	4.1	73	145	68	23.5	0.7	3	1.46	1.14	7.26	112	54.68	1.16	7.44	283	6.13	2	-0.211807	5.37719
2	0	0	0	0	0	0	0	0	0	9.04366	4.45927	0.37	75	129	74	24.2	1.85	7.63	4.93	1.44	5.43	76	66.11	1.1	5.74	396	3.69	2	0.108809	2.5625
3	0	1	0	0	0	0	1	0	0	7.71712	4.04063	0.67	60	104	68	23.9	0.61	3.27	1.25	1.63	5.62	99	71.02	0.97	4.62	341	6.11	2	-0.426858	3.74847
3	0	1	1	0	0	0	0	0	0	8.49008	4.06765	0.28	61	143	79	23.9	1.33	4.29	2.22	1.49	5.13	93	76.06	0.98	4.59	348	2.87	2	-0.0493346	1.92617
3	0	1	1	1	1	0	0	1	1	8.88898	4.42423	0.41	63	128	81	21.8	1.33	6.6	4.53	1.56	6.39	115	58.02	1.2	6.84	340	3.4	1	-0.069273	2.17949
3	0	1	0	0	0	0	0	1	0	8.00275	3.91592	0.35	53	149	91	28.4	0.77	3.9	2.09	1.68	5.76	95	78.42	0.89	4.87	302	2.03	2	-0.338819	1.20833
3	0	1	0	0	0	0	0	0	0	9.21804	4.43163	0.28	59	131	76	30.4	2.58	6.1	3.78	1.27	9.37	101	69.81	0.98	4.9	435	3.02	3	0.307816	2.37795
2	0	0	0	0	1	1	0	1	0	8.81948	4.31235	0.34	75	122	58	20	2.04	4.39	2.27	1.6	2.66	78	64.06	0.88	4.16	232	3.21	3	0.10551	2.00625
3	0	0	1	1	1	0	1	1	1	7.53454	3.55935	0.26	74	133	60	24.6	0.53	3.19	1.41	1.47	8.34	73	69.89	1.01	4.43	309	3.53	2	-0.443041	2.40136
2	0	0	0	0	1	1	1	0	0	8.64111	4.3477	0.46	61	112	78	29.3	1.25	6.45	4.21	1.32	5.24	90	59.45	0.92	5.68	287	3.51	2	-0.0236639	2.65909
2	0	1	0	1	1	1	1	1	1	8.61074	3.89742	0.16	64	140	66	27.7	1.34	5.02	3.28	1.54	6.64	100	68.22	0.92	5.14	261	3.71	1	-0.0604159	2.40909
2	0	1	0	0	1	1	1	1	0	9.2331	6.05238	14.05	66	135	83	24.9	2.06	4.45	2.24	1.5	6.74	100	67.27	1.09	6.23	335	3.42	2	0.137776	2.28
3	0	1	0	0	1	1	0	1	0	8.95829	4.30175	0.28	51	136	89	31.6	1.25	3.51	1.83	1.32	4.38	95	79.52	0.78	7.8	293	5.66	2	-0.0236639	4.28788
2	0	0	0	1	1	0	0	0	1	10.2183	4.99946	0.33	74	107	66	30.9	3.4	6.57	3.88	1.43	6.05	84	58.99	0.85	10.11	223	6.04	1	0.376143	4.22378
3	0	1	0	1	1	1	1	1	1	8.37333	5.17829	4.78	58	141	79	29.3	0.7	3.76	1.81	1.62	5.81	82	90.45	0.71	7.76	350	3.62	1	-0.364417	2.23457
3	0	1	1	1	1	1	0	0	0	9.30569	4.15935	0.13	76	134	83	24.5	2.5	3.99	2.04	1.24	7.8	104	59.8	1.32	5.52	350	4.39	2	0.304518	3.54032
2	0	1	0	0	1	1	0	1	0	7.80302	3.46697	0.15	76	132	68	21.9	0.74	4.24	2.51	1.33	5.36	87	74.2	1.07	4.15	381	2.55	2	-0.25462	1.91729
2	0	1	0	1	1	1	1	0	0	8.40128	5.10949	3.91	79	142	103	22.3	0.76	3.24	1.48	1.5	8.96	94	59.71	1.08	7.35	451	3.68	2	-0.295278	2.45333
2	0	1	0	1	0	0	1	1	0	9.27172	4.50041	0.31	64	121	72	25.8	1.68	3.55	1.8	1.3	9.59	109	61.47	1.12	7.94	425	6.33	1	0.111366	4.86923
2	0	1	0	0	1	0	0	0	0	8.13646	4.06759	0.43	58	129	93	23.5	0.94	3.91	2.37	1.22	5.73	100	71.16	1.03	4.56	327	6.07	2	-0.113232	4.97541
3	0	1	0	0	0	0	1	0	0	8.76979	5.59127	8.05	53	119	77	59.6	1.25	4.24	2.51	1.29	2.51	88	86.02	0.74	6.46	258	3.87	1	-0.0136797	3
2	0	1	0	1	1	1	0	0	0	7.44369	5.13072	13.16	66	125	68	28.7	0.4	4.25	2.37	1.46	5.55	82	85.51	0.85	5.36	358	4.42	2	-0.562293	3.0274
2	0	1	0	0	1	1	0	0	1	8.221	4.62736	1.51	45	108	71	23.9	0.95	2.49	1.09	1.17	8.78	86	93.55	0.74	4.91	204	3.19	2	-0.0904623	2.7265
2	0	0	0	1	1	1	1	0	1	8.34891	4.01153	0.29	66	176	60	28.1	1.14	3.3	1.93	0.92	4.89	95	53.77	1.31	4.65	460	3.26	2	0.093117	3.54348
3	0	1	0	1	1	1	1	1	1	9.22085	5.70988	6.21	72	146	80	26	1.84	4.46	2.46	1.32	7.43	101	56.53	1.12	6.89	450	1.83	1	0.144244	1.38636
3	0	1	0	1	1	1	1	0	1	8.62372	4.23801	0.36	66	178	87	21	1.12	2.8	1.36	0.98	8.58	127	50.39	1.13	6.23	380	7.72	2	0.0579919	7.87755
2	0	1	1	0	0	0	0	0	0	8.34403	4.99831	3.2	67	139	81	23.7	1.12	4.76	2.65	1.45	4.7	83	83.67	0.93	4.71	303	4.89	1	-0.11215	3.37241
3	0	0	0	1	1	1	1	1	1	9.94972	4.37327	0.1	49	134	86	27.5	2.91	5.12	3.01	1.16	6.1	85	69.31	0.74	9.03	373	3.83	2	0.399435	3.30172
2	0	0	0	0	1	0	1	0	1	9.05117	4.743	0.73	67	120	78	19.5	1.3	4.9	2.7	1.61	7.97	90	57	0.8	8.23	414	8.43	2	-0.0928825	5.23602
2	0	1	0	0	1	1	1	0	0	8.35927	5.04869	3.55	58	139	97	26.5	1.13	6.03	3.77	1.75	5.98	97	73.83	1	4.74	458	2.62	2	-0.18996	1.49714
3	0	1	0	0	1	1	0	1	0	8.6673	4.28208	0.38	70	164	94	27.3	1.37	4.24	2.56	1.19	3.98	109	58.93	0.97	5.32	333	3.18	1	0.0611736	2.67227
3	0	0	0	0	0	0	1	1	0	8.84544	5.7922	11.96	77	149	87	27.3	1.52	4.9	3.17	1.15	5.55	82	59.46	1.02	5.73	358	4.27	1	0.121146	3.71304
3	0	0	0	1	1	1	0	0	1	8.7749	5.01804	1.99	75	172	83	29.3	1.03	3.55	1.78	1.32	8.05	78	64.06	1.02	7.88	291	3.9	1	-0.107737	2.95455
3	0	1	0	1	1	1	1	1	1	8.90456	4.09286	0.18	77	147	85	31	2.2	3.07	1.39	1.11	6.4	101	61.52	1.15	4.2	336	4.65	3	0.2971	4.18919
2	0	1	0	0	1	0	1	0	0	7.98347	3.65459	0.19	55	148	96	25.5	0.61	4.85	2.97	1.59	3.48	106	67.73	1.01	6.03	393	2.73	2	-0.416067	1.71698
3	0	1	0	0	1	1	1	0	0	8.06059	4.73461	2.38	47	157	98	29.4	0.84	3.34	1.84	1.23	4.02	107	70.84	0.79	4.73	288	3.48	1	-0.165626	2.82927
2	0	1	0	1	1	0	1	1	1	8.5248	4.17695	0.35	53	138	78	21	0.69	2.03	0.91	0.91	12.04	91	82.6	0.85	9.16	433	2.78	3	-0.120192	3.05495
3	0	1	0	0	0	0	1	0	0	8.57476	3.95023	0.19	61	121	79	24	1.39	5.97	3.86	1.27	6.41	84	86.02	0.91	4.78	342	5.89	2	0.0392111	4.6378
3	0	0	0	0	1	1	1	0	0	8.64111	4.31022	0.42	61	112	78	29.3	1.25	6.45	4.21	1.32	5.24	90	59.45	0.92	5.68	287	3.51	2	-0.0236639	2.65909
3	0	0	0	1	1	1	0	0	1	8.58208	4.22848	0.37	77	137	77	24.9	0.97	4.15	2.41	1.19	4.17	69	73.26	0.95	6.9	343	3.03	2	-0.0887752	2.54622
3	0	1	0	1	1	1	1	0	1	8.63617	5.49858	7.56	76	146	90	31.8	0.9	3.36	1.57	1.39	4.73	91	70.28	1.04	7.85	274	6.49	2	-0.188772	4.66906
3	0	0	0	0	1	1	0	1	0	8.73483	4.887	1.52	61	134	75	28.4	1.71	8.29	5.41	1.73	5.94	84	64.63	1.11	4.56	352	5.25	1	-0.00504999	3.03468
3	0	1	0	1	0	0	0	0	1	8.30361	4.63455	1.39	70	138	83	26	0.73	3.52	1.8	1.32	7	102	63.86	1.04	6.94	336	2.18	2	-0.257251	1.65152
2	0	1	0	1	1	0	0	0	1	8.57142	4.29454	0.44	61	138	78	26.3	0.7	3.02	1.5	1.17	7.27	106	64.93	1	9.46	292	5.26	2	-0.223088	4.49573
3	0	1	0	0	1	0	0	1	0	8.36631	4.06078	0.32	82	129	63	19.3	1.16	3.12	1.54	1.17	5.04	86	72.14	0.91	4.65	242	5.38	1	-0.00372787	4.59829
3	0	0	0	1	1	1	1	1	1	8.52603	5.0957	3.25	67	132	77	26	1.59	6.56	4.21	1.47	3.97	83	62.86	1.02	3.98	268	4.28	2	0.0340798	2.91156
2	0	1	1	1	1	0	0	0	1	8.22226	5.06581	4.37	53	126	72	27	0.84	3.58	1.96	1.24	4.51	89	84.85	0.92	5.56	341	2.42	2	-0.169142	1.95161
3	0	1	1	0	0	1	1	1	1	8.46195	4.1086	0.32	78	150	81	25.8	1.18	3.1	1.45	1.21	6.84	112	5960	1.08	5.03	330	4.17	1	-0.0109034	3.44628
2	0	1	0	0	1	0	1	1	0	8.71691	5.32153	4.46	49	106	69	29.1	1.91	3.51	2	0.75	4.58	81.3	97.36	0.89	4.01	458.4	3.8	3	0.405972	5.06667
2	0	1	0	1	1	1	1	0	1	8.8495	4.51025	0.53	46	139	89	26.4	1.59	5.09	4.28	1.45	9.99	116	58.54	1.14	5.5	324	2.92	3	0.0400291	2.01379
2	0	1	1	0	1	1	0	0	0	8.3204	3.82305	0.19	36	124	74	29.2	1.15	4.81	2.98	1.21	5.4	86	99.66	0.82	4.48	352	7.46	1	-0.0220875	6.16529
2	0	1	1	0	1	0	0	0	0	7.72094	5.61035	30.11	60	123	70	27.8	0.46	3.35	1.82	1.16	7.91	107	64.65	1	6.15	327	4.27	1	-0.4017	3.68103
2	0	0	0	1	1	1	0	1	0	8.20607	5.1715	5.76	70	187	86	25.7	1.11	2.9	1.22	1.34	6.02	108	54.77	1.11	4.14	261	4.78	3	-0.0817818	3.56716
2	0	1	0	1	1	0	1	1	0	9.43927	4.64579	0.36	56	131	72	26.2	1.94	3.21	1.77	1.06	5.85	109	65.02	0.79	8.13	430	4.9	2	0.262496	4.62264
2	0	1	0	0	1	1	1	0	0	8.82905	4.31713	0.34	53	126	92	24.3	1.7	4.78	2.84	1.2	4.47	109	66.41	1.08	5.04	486	6.09	1	0.151268	5.075
2	0	1	0	0	0	0	0	0	0	8.46182	4.05352	0.28	47	131	69	25.5	1.26	4.16	2.42	1.26	6.33	105	72.47	0.71	4.71	426	5.09	1	0	4.03968
3	0	1	0	1	0	1	0	0	1	8.74604	4.46623	0.54	52	129	74	23.7	1.05	2.95	1.36	1.26	8.18	94	79.98	0.76	7.51	275	4.21	2	-0.0791812	3.34127
2	0	1	1	1	1	1	1	0	1	8.3701	4.61741	1.23	68	169	85	26	0.91	4.05	2.37	1.21	5.66	84	81.89	0.98	5.95	183	2.35	1	-0.123744	1.94215
2	0	0	0	1	1	1	1	0	1	8.5057	4.97743	2.5	65	125	80	19.5	0.92	8.22	5.21	2.15	10.06	96	53.47	1.3	6.74	333	6.24	2	-0.368651	2.90233
3	0	1	0	0	0	0	0	0	0	10.5324	6.92742	24.28	49	132	77	28.7	6.89	4.33	0.82	1.13	4.41	101	74.89	0.81	6.83	380	7.49	1	0.785141	6.62832
3	0	1	1	0	1	0	0	1	0	7.87078	5.4175	15.72	75	133	69	25.7	0.59	3.7	2.07	1.25	7.88	117	52.23	1.5	5.57	546	3.02	2	-0.326058	2.416
2	0	1	0	0	0	1	0	0	0	9.07068	6.11293	19.82	44	147	87	33.7	1.98	4.72	2.86	1.21	4.68	94	84.61	0.86	5.51	414	4.47	2	0.21388	3.69421
2	0	1	0	1	1	1	1	0	1	8.6895	5.31242	4.51	53	125	82	27.5	1.35	2.71	1.26	1.09	5.85	97	76.46	0.99	5.52	405	2.27	2	0.0929073	2.08257
3	0	1	1	0	0	0	0	1	0	8.42359	4.12634	0.35	77	136	76	23.9	1.02	4.16	2.11	1.57	7	98	63.81	1.05	5.6	290	3.55	2	-0.187299	2.26115
3	0	1	0	0	0	0	0	0	0	8.77965	4.25437	0.31	41	119	74	23.5	1.75	5.31	3.24	1.21	5.64	94	86.41	0.89	4.66	363	1.5	2	0.160253	1.23967
3	0	1	1	0	0	0	1	0	0	10.3806	5.44543	0.8	41	121	72	31.7	7.82	6.5	2.23	1.26	7.23	98	82.16	0.9	5.17	528	5.72	2	0.792836	4.53968
3	0	1	0	0	1	1	1	1	0	8.44541	3.86328	0.18	72	129	80	24.5	1.05	2.39	1.02	1.04	6.76	100	64.49	1.05	5.56	338	3.95	3	0.00415596	3.79808
3	0	1	1	0	0	1	1	0	0	7.25058	3.90541	0.85	46	108	70	28.1	0.35	2.35	0.96	1.15	7.59	99	78.36	0.76	5.05	269	3.55	1	-0.51663	3.08696
3	0	1	1	0	0	1	1	0	0	8.21398	3.9296	0.28	66	127	70	27	0.91	4.47	2.93	0.95	2.87	77	89.89	0.83	5.09	293	4.22	1	-0.0186822	4.44211
3	0	1	0	0	1	1	0	0	0	9.37958	6.44497	30.5	52	143	97	25.7	3.28	5.56	2.94	1.52	4.63	87	87.83	0.84	4.53	352	3.14	1	0.33403	2.06579
2	0	1	1	0	1	1	1	1	0	8.31982	4.42522	0.82	71	153	87	29.4	0.95	5.05	3.14	1.49	5.59	98	66.55	0.98	5.42	371	3.69	2	-0.195463	2.47651
2	0	1	1	0	1	1	1	0	0	7.96165	3.80343	0.28	72	142	69	30.1	0.73	4.25	2.28	1.57	5.52	115	54.47	0.94	4.93	423	4	1	-0.332577	2.54777
3	0	1	0	0	1	0	0	0	0	8.02072	3.99009	0.41	59	129	76	26.1	0.73	4.82	2.73	1.69	5.22	106	65.85	0.96	5.23	325	2.41	2	-0.364564	1.42604
2	0	1	0	0	0	0	0	1	0	8.27205	3.85928	0.22	49	127	70	28.7	1.04	3.06	1.55	1.16	5.25	109	68.3	0.85	4.72	383	3.82	1	-0.0474246	3.2931
3	0	1	1	0	0	0	1	0	0	8.57416	4.18968	0.34	55	131	88	23.9	1.19	6.09	3.68	1.68	8.88	101	71.8	1.02	5.58	380	2.38	2	-0.149762	1.41667
2	0	1	1	0	1	1	1	1	0	7.6069	4.63486	3.24	71	143	71	26.2	0.43	5.65	3.63	1.64	7.89	89	74.77	1.08	5.87	340	6.58	1	-0.581375	4.0122
3	0	1	0	1	1	0	0	1	1	8.36263	3.97339	0.26	79	144	71	27.4	1.06	7.25	4.65	1.6	7.93	111	54.12	1.18	5.07	328	4.48	1	-0.178814	2.8
2	0	1	1	1	1	1	0	1	1	8.60917	4.02784	0.22	71	144	86	30.5	1.12	3.49	1.77	1.28	6.39	109	58.52	1.24	6.14	384	3.36	2	-0.0579919	2.625
3	0	1	0	1	1	0	0	0	1	9.41088	4.81363	0.56	58	144	90	26	1.81	6.75	4.5	1.49	8	116	59.47	1.25	8.47	506	4.07	1	0.0844923	2.73154
2	0	0	0	0	0	1	0	0	0	8.20228	4.01569	0.35	48	150	70	27.7	1.09	7.29	4.74	1.62	4.96	89	66.49	0.84	4.2	429	3.64	1	-0.172089	2.24691
2	0	0	0	0	0	0	1	0	0	8.53105	4.38817	0.58	74	145	78	22.9	1.5	7.56	4.63	1.88	4.76	87	56.53	1.09	4.24	288	6.86	1	-0.0980666	3.64894
3	0	1	1	0	1	1	0	0	0	8.18073	5.15306	5.68	66	110	79	26.8	0.92	4.26	2.78	1.07	4.71	115	56.81	0.99	4.87	320	3.58	1	-0.065596	3.34579
2	0	1	1	0	0	0	1	0	0	8.57984	4.64515	1.02	65	142	89	27.7	1.26	3.64	1.78	1.35	5.67	83	84.86	0.96	5.3	358	4.31	3	-0.0299632	3.19259
3	0	1	0	0	1	1	1	1	0	8.53237	4.5463	0.85	50	154	92	34.3	1.16	3.94	2.18	1.26	7.05	116	62.91	0.89	5.49	282	2.32	1	-0.0359126	1.84127
2	0	1	0	1	1	1	1	1	1	9.17171	4.64735	0.5	69	156	89	26.1	1.07	5.68	3.71	1.29	6.16	102	64.31	0.96	11.28	259	4.56	2	-0.0812059	3.53488
2	0	1	0	0	1	1	0	1	0	8.03093	3.48899	0.12	74	160	86	23.3	0.69	5.36	2.1	1.52	4.86	97	65.98	0.98	5.59	279	3.33	1	-0.342994	2.19079
3	0	1	1	0	1	1	1	0	0	8.06127	4.50135	1.35	55	140	87	24.7	0.87	5.62	3.65	1.46	4.63	104	69.31	0.92	4.57	341	2.77	2	-0.224834	1.89726
3	0	1	1	0	1	1	0	1	0	8.99721	4.76392	0.82	49	123	76	33.9	2.18	6.41	4.29	1.23	4.73	103	73.14	1.08	4.65	448	2.46	3	0.248551	2
2	0	1	0	1	1	1	1	1	1	9.25233	4.49071	0.31	51	144	84	27.7	2.45	3.7	1.81	0.82	6.11	68	105.11	0.89	5.34	311	4.68	3	0.475352	5.70732
3	0	1	1	0	1	0	1	0	0	8.70785	5.73762	12.38	54	119	78	28.7	1.32	5.13	3.29	1.24	5.32	109	65.94	0.99	5.75	442	4.81	2	0.0271522	3.87903
2	0	1	1	0	0	0	0	0	0	8.36597	5.15429	4.55	58	97	64	34	1.14	3.72	1.97	1.37	5.67	109	64.12	1.29	4.73	455	7.33	1	-0.0798157	5.35036
3	0	1	0	0	0	0	0	0	0	9.87894	6.14482	8.03	66	128	90	32.2	4.28	6.54	3.71	1.51	4.08	94	72.49	1.04	5.72	467	5.5	1	0.452467	3.64238
2	0	0	0	0	1	1	1	1	0	8.72545	5.14274	2.86	70	146	99	24.3	1.36	5.05	2.51	1.93	4.74	82	62.64	0.76	5.68	204	2.33	2	-0.152018	1.20725
2	0	0	0	0	0	0	0	0	0	8.71235	3.89321	0.14	72	103	69	31.6	1.31	5.07	3.12	1.34	6.62	88	56.55	1.18	5.82	382	3.08	3	-0.0098335	2.29851
3	0	1	1	0	1	1	1	0	0	8.48283	5.60917	11.91	58	191	113	29.4	1.17	5.03	3.07	1.31	3.84	88	83.05	0.97	5.18	335	3.26	1	-0.0490854	2.48855
2	0	1	0	0	1	1	0	0	0	7.88348	5.20133	9.16	64	121	70	27.5	0.83	2.79	1.32	1.06	5.8	119	55.28	1.2	4.01	461	3.11	2	-0.106228	2.93396
3	0	1	0	0	0	0	0	0	0	8.33447	3.87132	0.21	71	123	79	20.3	1.1	5.2	3.15	1.55	5.25	102	63.41	1.02	4.75	410	4.2	1	-0.148939	2.70968
3	0	1	0	0	0	0	1	0	0	8.88511	4.05958	0.17	70	125	83	28.1	1.97	5.08	3.23	1.03	6.74	119	53.92	1.25	4.6	397	3.3	1	0.281629	3.20388
3	0	0	0	0	1	0	1	1	0	8.95634	5.48169	4.92	73	132	68	23.4	1.99	5.16	2.9	1.65	7.09	97	55.92	0.86	4.89	325	2.88	1	0.0813691	1.74545
2	0	1	0	1	0	0	0	1	0	8.08343	3.90626	0.31	74	123	71	21.6	0.75	2.98	1.47	1.3	4.69	106	59.27	1.14	5.42	237	2.86	3	-0.238882	2.2
2	0	1	0	1	1	0	1	0	1	8.049	3.81658	0.26	48	132	98	29.3	0.73	2.69	1.19	1.19	7.2	109	68.3	1.13	5.38	376	4.61	1	-0.212224	3.87395
3	0	1	0	1	1	1	0	1	1	9.51297	5.09523	0.98	73	129	74	27.9	2.45	3.96	2.25	1.06	4.59	115	54.08	1.17	6.93	301	2.63	2	0.36386	2.48113
3	0	1	1	0	1	1	1	1	0	8.79312	4.26111	0.31	48	120	81	26.7	1.26	3.26	1.9	1.09	5.06	102	74.53	0.82	6.56	393	3.67	2	0.062944	3.36697
2	0	1	0	0	1	1	1	1	0	8.90131	4.27327	0.28	49	125	72	32.1	1.5	4.15	2.54	1.38	7.63	114	64.7	0.85	6.14	548	4.69	3	0.0362122	3.39855
2	0	1	1	1	1	1	1	0	0	8.9927	4.50518	0.44	60	143	105	23	1.21	4.13	3.18	0.98	8.48	114	59.88	1.69	8.34	358	3.53	2	0.0915593	3.60204
2	0	1	0	1	0	0	0	1	1	8.23769	5.13958	5.13	45	124	69	26.8	0.85	3.19	1.75	1.14	5.64	86	93.55	0.92	5.58	223	2.55	2	-0.127486	2.23684
2	0	1	1	0	0	1	0	0	0	8.21659	3.97284	0.31	51	95	54	24.7	0.9	6.18	4.31	1.26	3.8	96	78.52	0.78	5.16	379	8.13	1	-0.146128	6.45238
3	0	1	0	1	1	1	1	1	1	8.144	4.99534	4.05	68	138	71	24.7	1.22	5.03	3.12	1.36	8.29	107	61.12	1.18	3.54	368	3.74	2	-0.0471791	2.75
3	0	1	1	0	0	0	1	0	0	8.9632	5.14019	2.13	39	128	78	23.7	2.13	3.41	1.93	0.95	4.01	96	85.43	0.94	4.6	312	3.13	1	0.350656	3.29474
3	0	1	0	0	1	1	1	1	0	9.01661	5.81382	10.24	59	165	109	30.8	1.32	3.98	2.3	1.07	4.18	80	92.54	0.82	7.83	254	10.17	1	0.0911902	9.50467
2	0	1	0	1	1	0	0	1	1	8.60512	5.92613	22.16	72	168	75	24.5	0.9	5.57	3.48	1.84	11.12	112	56.23	1.08	7.61	505	2.33	3	-0.310575	1.2663
3	0	1	1	1	1	0	1	0	1	8.19392	3.88904	0.26	60	98	66	24.5	1.11	2.9	1.4	1.17	7.57	101	69.32	0.94	4.09	342	2.55	3	-0.0228629	2.17949
3	0	1	0	0	0	1	1	1	0	8.83492	4.05804	0.18	57	171	107	28.7	1.52	4.34	2.69	1.05	5.01	105	67.55	0.85	5.67	423	6.24	1	0.160654	5.94286
3	0	1	1	1	1	1	1	1	1	8.84966	4.72389	0.89	48	144	90	31.8	1.16	3.53	1.92	1.28	8.89	131	55.07	1.24	7.54	207	5.44	2	-0.042752	4.25
3	0	1	0	0	1	1	1	0	0	7.9298	3.74082	0.25	55	131	87	28.9	0.71	2.56	1.1	1.32	7.03	94	78.32	0.85	4.91	345	2.07	2	-0.269316	1.56818
3	0	0	0	0	1	1	1	1	0	8.86937	4.60428	0.65	67	126	59	26	0.95	3.64	1.64	1.65	5.09	86	60.22	0.76	9.39	328	2.53	2	-0.23976	1.53333
2	0	1	1	1	0	0	1	0	1	8.10302	3.91605	0.31	60	122	94	24.4	0.42	4.12	2.56	1.2	5.63	94	75.61	0.77	9.87	405	5.65	1	-0.455932	4.70833
3	0	1	0	0	0	0	0	1	0	7.98159	3.76672	0.25	73	150	76	21.2	0.87	3.13	1.57	1.22	5.34	110	57.07	1.37	4.22	271	4.1	1	-0.146841	3.36066
2	0	0	0	0	0	0	0	1	0	8.53105	4.52578	0.81	74	145	78	22.9	1.5	7.56	4.63	1.88	4.76	87	56.53	1.09	4.24	288	6.86	1	-0.0980666	3.64894
