# Supplementary material for: Association between the C-reactive protein–triglyceride glucose index and coronary collateral circulation in patients with chronic total occlusion: a retrospective study
Source: PeerJ. 2026 Jul 20;14:e21576. doi: 10.7717/peerj.21576 (PMC13394206; doi:10.7717/peerj.21576)
Supplement: Supplemental Information 4 [file peerj-14-21576-s004.zip]

Archive with 4 entries (4 files):
- Revised Fig.5.Rmd
- Revised Fig3+Fig4.Rmd
- Revised Table2+Fig.2.Rmd
- Table_1.Rmd
