# Supplementary material for: Association between the C-reactive protein–triglyceride glucose index and coronary collateral circulation in patients with chronic total occlusion: a retrospective study
Source: PeerJ. 2026 Jul 20;14:e21576. doi: 10.7717/peerj.21576 (PMC13394206; doi:10.7717/peerj.21576)
Supplement: Supplemental Information 4 [file peerj-14-21576-s004.zip › Revised Fig.5.Rmd]

---
title: "R Notebook"
output: html_notebook
---


```{r}
library(readxl)
library(dplyr)
library(broom)
library(openxlsx)
library(tidyr)
library(forestplot)


data <- read_excel("C:/CTI/修改R包/DATA/Data.xlsx") %>% 
  mutate(
    age_classified = ifelse(age < 60, 0, 1),
    BMI_classified = ifelse(BMI < 25, 0, 1), 
    eGFR_classified = ifelse(eGFR < 60, 1, 0)
  )


subgroup_vars <- c("BMI_classified", "eGFR_classified", "HB", "DB", 
                  "age_classified", "smoke", "Number_of_vascular_stenosis")

collateral_status <- data.frame()

for (var in subgroup_vars) {

  status_table <- data %>%
    group_by(!!sym(var), Group) %>%
    summarise(Count = n(), .groups = "drop") %>%
    group_by(!!sym(var)) %>%
    mutate(Total = sum(Count),
           Percentage = round(Count / Total * 100, 1),
           Display = paste0(Count, " (", Percentage, "%)")) %>%
    ungroup()
  
  
  status_wide <- status_table %>%
    mutate(Group_Label = ifelse(Group == 0, "Good_Collateral", "Poor_Collateral")) %>%
    select(!!sym(var), Group_Label, Display) %>%
    pivot_wider(names_from = Group_Label, values_from = Display)
  
 
  status_wide$Subgroup_Var <- var
  status_wide$Level <- as.character(status_wide[[var]])
  
 
  status_wide <- status_wide %>%
    select(Subgroup_Var, Level, Good_Collateral, Poor_Collateral)
  
  collateral_status <- bind_rows(collateral_status, status_wide)
}


base_formula <- "Group ~ CTI + sex + age + BMI + smoke + DB + HB + BNU + NE + TC + DBP + SBP"

results <- data.frame()
for (var in subgroup_vars) {
  levels <- unique(na.omit(data[[var]]))
  for (lvl in levels) {
    subset_data <- data[data[[var]] == lvl, ]
    complete_cases <- na.omit(subset_data[c("Group", "CTI", "sex", "age", "BMI", "smoke", "DB", "HB", "BNU", "NE", "TC", "DBP", "SBP")])
    
    if (nrow(complete_cases) >= 10) {
      model <- glm(as.formula(base_formula), data = complete_cases, family = binomial)
      model_summary <- tidy(model, conf.int = TRUE, exponentiate = TRUE)
      cti_result <- model_summary[model_summary$term == "CTI", ]
      
      results <- rbind(results, data.frame(
        Subgroup = var,
        Level = as.character(lvl),
        OR = round(cti_result$estimate, 2),
        CI_low = round(cti_result$conf.low, 2),
        CI_high = round(cti_result$conf.high, 2),
        P_value = signif(cti_result$p.value, 3)
      ))
    }
  }
}


covariates <- " + sex + age + BMI + smoke + DB + HB + BNU + NE + TC + DBP + SBP"
interaction_results <- data.frame()

continuous_vars <- list(
  "BMI" = "BMI", "eGFR" = "eGFR", "age" = "age",
  "HB" = "HB", "DB" = "DB", "smoke" = "smoke", 
  "Vessel_Stenosis" = "Number_of_vascular_stenosis"
)

for (var_name in names(continuous_vars)) {
  var <- continuous_vars[[var_name]]
  full_model <- glm(as.formula(paste0("Group ~ CTI * ", var, covariates)), 
                   data = data, family = binomial, na.action = na.omit)
  reduced_model <- glm(as.formula(paste0("Group ~ CTI + ", var, covariates)), 
                      data = data, family = binomial, na.action = na.omit)
  lrt <- anova(reduced_model, full_model, test = "LRT")
  
  interaction_results <- rbind(interaction_results, data.frame(
    Variable = var_name,
    P_Interaction = signif(lrt$`Pr(>Chi)`[2], 3)
  ))
}

############### plot ##############
library(dplyr)
library(tidyr)
library(openxlsx)


subgroup_labels <- c(
  "age_classified" = "Age, years",
  "BMI_classified" = "BMI, kg/m²", 
  "eGFR_classified" = "eGFR, mL/min/1.73m²",
  "HB" = "Hypertension",
  "DB" = "Diabetes",
  "smoke" = "Current smoking",
  "Number_of_vascular_stenosis" = "Number of vascular stenosis"
)

level_labels <- list(
  "age_classified" = c("0" = "Age < 60", "1" = "Age ≥ 60"),
  "BMI_classified" = c("0" = "BMI < 25", "1" = "BMI ≥ 25"),
  "eGFR_classified" = c("0" = "eGFR ≥ 60", "1" = "30 ≤ eGFR < 60"),
  "HB" = c("0" = "NO", "1" = "YES"),
  "DB" = c("0" = "NO", "1" = "YES"),
  "smoke" = c("0" = "NO", "1" = "YES"),
  "Number_of_vascular_stenosis" = c("1" = "1", "2" = "2", "3" = "3")
)


formatted_results <- results %>%
  mutate(

    Subgroup_Label = subgroup_labels[Subgroup],

    Level_Label = sapply(1:n(), function(i) {
      var <- Subgroup[i]
      lvl <- Level[i]
      level_labels[[var]][lvl]
    }),

    HR_95_CI = sprintf("%.2f (%.2f, %.2f)", OR, CI_low, CI_high),

    p_value = ifelse(P_value < 0.001, sprintf("%.2e", P_value), 
                     sprintf("%.5f", P_value))
  ) %>%
  select(Subgroup_Label, Level_Label, OR, CI_low, CI_high, HR_95_CI, p_value)


collateral_formatted <- collateral_status %>%
  mutate(
    Subgroup_Label = subgroup_labels[Subgroup_Var],
    Level_Label = sapply(1:n(), function(i) {
      var <- Subgroup_Var[i]
      lvl <- Level[i]
      level_labels[[var]][lvl]
    })
  ) %>%
  select(Subgroup_Label, Level_Label, Good_Collateral, Poor_Collateral)


interaction_labels <- c(
  "BMI" = "BMI, kg/m²",
  "eGFR" = "eGFR, mL/min/1.73m²", 
  "age" = "Age, years",
  "HB" = "Hypertension",
  "DB" = "Diabetes",
  "smoke" = "Current smoking",
  "Vessel_Stenosis" = "Number of vascular stenosis"
)

interaction_formatted <- interaction_results %>%
  mutate(
    Subgroup_Label = interaction_labels[Variable],
    P_for_interaction = ifelse(P_Interaction < 0.001, 
                               sprintf("%.4f", P_Interaction),
                               sprintf("%.4f", P_Interaction))
  ) %>%
  select(Subgroup_Label, P_for_interaction)


final_table <- data.frame()


subgroup_order <- c("Age, years", "eGFR, mL/min/1.73m²", "Hypertension", 
                   "Diabetes", "Current smoking", "BMI, kg/m²", 
                   "Number of vascular stenosis")

for (subgroup in subgroup_order) {

  interaction_p <- interaction_formatted$P_for_interaction[interaction_formatted$Subgroup_Label == subgroup]
  title_row <- data.frame(
    Subgroup = subgroup,
    Good_number = "",
    Poor_number = "",
    mean = "",
    lower = "",
    upper = "",
    HR_95_CI = "",
    p_value = "",
    P_for_interaction = ifelse(length(interaction_p) > 0, interaction_p, "")
  )
  final_table <- bind_rows(final_table, title_row)
  

  subgroup_levels <- formatted_results %>%
    filter(Subgroup_Label == subgroup) %>%
    left_join(collateral_formatted, by = c("Subgroup_Label", "Level_Label"))
  
  if (nrow(subgroup_levels) > 0) {
    for (i in 1:nrow(subgroup_levels)) {
      level_row <- data.frame(
        Subgroup = subgroup_levels$Level_Label[i],
        Good_number = subgroup_levels$Good_Collateral[i],
        Poor_number = subgroup_levels$Poor_Collateral[i],
        mean = sprintf("%.2f", subgroup_levels$OR[i]),
        lower = sprintf("%.2f", subgroup_levels$CI_low[i]),
        upper = sprintf("%.2f", subgroup_levels$CI_high[i]),
        HR_95_CI = subgroup_levels$HR_95_CI[i],
        p_value = subgroup_levels$p_value[i],
        P_for_interaction = ""
      )
      final_table <- bind_rows(final_table, level_row)
    }
  }
}


write.xlsx(list(
  final_table = final_table 
), "C:/CTI/修改R包/DATA/Subgroup_analysis_results.xlsx")


options(scipen = 999)


figdata1 <- final_table


figdata1$p_value <- as.numeric(figdata1$p_value)


format_pvalue <- function(pvals) {
  sapply(pvals, function(x) {
    if (is.na(x)) return("")
    if (x < 0.001) return("<0.001")
    
    sprintf("%.3f", round(x, 3))
  })
}


formatted_pvals <- format_pvalue(figdata1$p_value)


figdata2 <- cbind(
  c("\n", "Subgroup", figdata1$Subgroup),
  c("Good CCC", "n%", figdata1$Good_number),
  c("Poor CCC", "n%", figdata1$Poor_number),
  c("\n", "Adjusted HR (95%CI)", figdata1$HR_95_CI),
  c("\n", "p value", formatted_pvals),  
  c("\n", "P for interaction", figdata1$P_for_interaction)
)


np <- rbind(
  c(NA, NA, NA),
  c(NA, NA, NA),
  as.matrix(figdata1[, 4:6])
)
np <- apply(np, 2, as.numeric)


fig <- forestplot(
  labeltext = figdata2,
  mean = np[, 1],
  lower = np[, 2],
  upper = np[, 3],
  zero = 1,
  clip = c(0, 7.5),
  graph.pos = 6,
  boxsize = 0.22,
  lwd.ci = 1.7,
  line.margin = unit(1, "mm"),
  lineheight = unit(6, "mm"),
  colgap = unit(5, "mm"),
  
 
  xticks = c(0, 2.5, 7.5),  
  
  col = fpColors(box = "red", summary = "black", lines = "black", zero = "grey"),
  txt_gp = fpTxtGp(
    ticks = gpar(cex = 0.7),
    xlab = gpar(cex = 0.8),
    label = gpar(cex = 0.9)
  ),
  hrzl_lines = list("1" = gpar(lty = 1), "3" = gpar(lty = 1), "25" = gpar(lty = 1)),
  graphwidth = unit(0.20, "npc"),
  fn.ci_norm = "fpDrawNormalCI",
  is.summary = c(T, T, T, F, F, T, F, F, T, F, F, T, F, F, T, F, F, T, F, F, T, F, F, F, T)
)


plot(fig)

cairo_pdf("C:/CTI/Fig.5.pdf", width = 12, height = 10, family = "Times New Roman")
print(fig)
dev.off()
```
