# Supplementary material for: Association between the C-reactive protein–triglyceride glucose index and coronary collateral circulation in patients with chronic total occlusion: a retrospective study
Source: PeerJ. 2026 Jul 20;14:e21576. doi: 10.7717/peerj.21576 (PMC13394206; doi:10.7717/peerj.21576)
Supplement: Supplemental Information 4 [file peerj-14-21576-s004.zip › Revised Fig3+Fig4.Rmd]

---
title: "R Notebook"
output: html_notebook
---


```{r}
########## ROC########
library(readxl)
library(dplyr)
library(pROC)
library(ggplot2)

data<- read_excel("C:/CTI/修改R包/DATA/Data.xlsx") 

data_R1 <- subset(data, Group == 1) #poor CCC
data_R2 <- subset(data, Group == 0) #good CCC

# Step 3: 
data_R1$collateral <- 0  
data_R2$collateral <- 1  
data <- rbind(data_R1, data_R2)

# Step 4: 
variables <- c("CTI", "TyG", "AIP", "NHR", "collateral")
data_selected <- data[, variables]

# Step 5: 
data_selected <- na.omit(data_selected)

# Step 6: 
roc_CTI <- roc(data_selected$collateral, data_selected$CTI)
roc_TyG <- roc(data_selected$collateral, data_selected$TyG)
roc_AIP <- roc(data_selected$collateral, data_selected$AIP)
roc_NHR <- roc(data_selected$collateral, data_selected$NHR)

# Step 7: 
auc_CTI <- round(auc(roc_CTI), 3)
ci_CTI <- round(ci.auc(roc_CTI), 3)
auc_TyG <- round(auc(roc_TyG), 3)
ci_TyG <- round(ci.auc(roc_TyG), 3)
auc_AIP <- round(auc(roc_AIP), 3)
ci_AIP <- round(ci.auc(roc_AIP), 3)
auc_NHR <- round(auc(roc_NHR), 3)
ci_NHR <- round(ci.auc(roc_NHR), 3)

# Step 8: 
roc_results <- data.frame(
  Variable = c("CTI", "TyG", "AIP", "NHR"),
  AUC = c(auc_CTI, auc_TyG, auc_AIP, auc_NHR),
  CI_lower = c(ci_CTI[1], ci_TyG[1], ci_AIP[1], ci_NHR[1]),
  CI_upper = c(ci_CTI[3], ci_TyG[3], ci_AIP[3], ci_NHR[3])
)

# Step 9: 
write.csv(roc_results, "C:/CTI/修改R包/返修/roc_results.csv", row.names = FALSE)

# Step 10: 
print(roc_results)

# Step 11: 
plot_roc_curves <- function() {
  par(pty = "s")
  
  # 
  plot(1, type = "n", xlim = c(1, 0), ylim = c(0, 1), 
       xlab = "1 - Specificity", ylab = "Sensitivity",
       main = "")
  
  # 
  abline(a = 0, b = 1, col = "gray", lty = 2)
  
  # 
  plot(roc_CTI, col = "blue", lty = 1, lwd = 2, add = TRUE, 
       auc.polygon = FALSE, print.thres = FALSE)
  
  #
  best_CTI <- coords(roc_CTI, "best", ret = "threshold", best.method = "youden")
  text(0.6, 0.5, labels = paste("CTI Thresh:", round(best_CTI$threshold, 2)), 
       col = "blue", pos = 4)
  
  # 
  plot(roc_TyG, col = "red", lty = 2, lwd = 2, add = TRUE, print.thres = FALSE)
  
  # 
  plot(roc_AIP, col = "green", lty = 3, lwd = 2, add = TRUE, print.thres = FALSE)
  
  # 
  plot(roc_NHR, col = "orange", lty = 4, lwd = 2, add = TRUE, print.thres = FALSE)
  
  # 
  legend("bottomright", legend = c(
    paste0("CTI (AUC=", auc_CTI, ")"), 
    paste0("TyG (AUC=", auc_TyG, ")"), 
    paste0("AIP (AUC=", auc_AIP, ")"), 
    paste0("NHR (AUC=", auc_NHR, ")")),
    col = c("blue", "red", "green", "orange"), 
    lty = c(1, 2, 3, 4), lwd = 2, cex = 0.8)
}


plot_roc_curves()

cairo_pdf("C:/CTI/Fig.4.pdf", width = 8, height = 8, family = "Times New Roman")
plot_roc_curves()
dev.off()

############# RCS ###########

library(ggrcs)
library(rms)
library(ggplot2)
library(readxl) 
library(scales)
library(cowplot)
library(survey)
library(foreign)


dt <- read_excel("C:/CTI/Data/Data.xlsx") 


dd <- datadist(dt)
options(datadist = 'dd')

fit <- lrm(Group ~ rcs(CTI, 4) + sex + age + BMI + smoke + DB + HB + BNU + NE + TC + DBP + SBP,
           x = TRUE, y = TRUE, data = dt)


ggrcs(data = dt, fit = fit, x = "CTI", 
      xlab = "CTI", ylab = "OR (95% CI)", title = "", P.Nonlinear = TRUE,
           P.Overall = TRUE, fontsize = 9,histbinwidth = 0.1)
ggsave("C:/CTI/修改R包/返修/Fig.3.pdf", 
       plot = last_plot(),    
       width = 18,           
       height = 12,          
       units = "cm",         
       dpi = 600)            
```
