# Supplementary material for: Association between the C-reactive protein–triglyceride glucose index and coronary collateral circulation in patients with chronic total occlusion: a retrospective study
Source: PeerJ. 2026 Jul 20;14:e21576. doi: 10.7717/peerj.21576 (PMC13394206; doi:10.7717/peerj.21576)
Supplement: Supplemental Information 4 [file peerj-14-21576-s004.zip › Revised Table2+Fig.2.Rmd]

---
title: "R Notebook"
output: html_notebook
---

```{r}

setwd("C:/CTI/修改R包/DATA/")

library(readxl)
library(tidyverse)
library(broom)
library(car)  
library(logistf) 
library(gt)
library(writexl)


data <- read_excel("Data.xlsx") 


continuous_vars <- c("age", "CTI", "SBP", "DBP", "BMI", "TG", "TC", "CRP", "BNU",
                     "LDL", "HDL", "Cr", "eGFR", "CysC", "FPG", "UA", "NE")

categorical_vars <- c("sex", "smoke", "DB", "HB", "ACE_inhibitor_or_ARB", 
                      "β_blocker", "Nitrate", "Antidiabetic_therapy", 
                      "Number_of_vascular_stenosis")

all_vars <- c(continuous_vars, categorical_vars)


missing_vars <- setdiff(all_vars, names(data))
if (length(missing_vars) > 0) {
  warning("not found: ", paste(missing_vars, collapse = ", "))
  all_vars <- setdiff(all_vars, missing_vars)  
}


factor_vars <- c("sex", "smoke", "DB", "HB")
for (var in factor_vars) {
  if (var %in% names(data)) {
    data[[var]] <- as.factor(data[[var]])
    
    if (0 %in% levels(data[[var]])) {
      data[[var]] <- relevel(data[[var]], ref = "0")
    }
  }
}

# ==================== ）====================
results_df <- data.frame(
  Variable = character(),
  Level = character(),
  OR = numeric(),
  CI_lower = numeric(),
  CI_upper = numeric(),
  P_value = numeric(),
  stringsAsFactors = FALSE
)


if ("CTI" %in% names(data)) {
  formula <- as.formula("Group ~ CTI")
  model <- glm(formula, data = data, family = binomial())
  
  tidy_model <- tidy(model, conf.int = TRUE, exponentiate = TRUE)
  
  var_result <- tidy_model %>% 
    filter(term != "(Intercept)") %>%
    mutate(
      Variable = "CTI",
      Level = "Continuous"
    ) %>%
    select(Variable, Level, OR = estimate, CI_lower = conf.low, 
           CI_upper = conf.high, P_value = p.value)
  
  results_df <- rbind(results_df, var_result)
}


results_df <- results_df %>%
  mutate(
    Significance = case_when(
      P_value < 0.001 ~ "***",
      P_value < 0.01 ~ "**",
      P_value < 0.05 ~ "*",
      TRUE ~ ""
    ),
    OR = round(OR, 2),
    CI_lower = round(CI_lower, 2),
    CI_upper = round(CI_upper, 2),
    P_value = ifelse(P_value < 0.001, "<0.001", sprintf("%.3f", P_value)),
    OR_CI = sprintf("%.2f (%.2f-%.2f)", OR, CI_lower, CI_upper)
  ) %>%
  select(Variable, Level, OR_CI, P_value, Significance)

colnames(results_df) <- c("Variable", "Level", "OR (95% CI)", "P Value", "Significance")


writexl::write_xlsx(results_df, "Single_Logistic.xlsx")

# ==================== Model_2 ====================
model_2 <- glm(Group ~ CTI + sex + age + BMI + smoke + DB + HB,
               data = data, 
               family = binomial())

# 
model_summary <- broom::tidy(model_2, conf.int = TRUE) %>%
  dplyr::mutate(
    OR = round(exp(estimate), 2),
    OR_CI_lower = round(exp(conf.low), 2),
    OR_CI_upper = round(exp(conf.high), 2),
    P_value = ifelse(p.value < 0.001, "<0.001", sprintf("%.3f", p.value)),
    OR_95CI = sprintf("%.2f (%.2f-%.2f)", OR, OR_CI_lower, OR_CI_upper),
    Variable = dplyr::case_when(
      term == "(Intercept)" ~ "Intercept",
      term == "CTI" ~ "CTI",
      term == "sex1" ~ "Sex (male vs female)",
      term == "age" ~ "Age",
      term == "BMI" ~ "BMI",
      term == "smoke1" ~ "Current smoking (yes vs no)",
      term == "DB1" ~ "Diabetes (yes vs no)",
      term == "HB1" ~ "Hypertension (yes vs no)",
      TRUE ~ term
    )
  ) %>%
  dplyr::filter(Variable != "Intercept") %>% 
  dplyr::select(Variable, OR_95CI, P_value)

# 
writexl::write_xlsx(model_summary, "Model_2.xlsx")

# ==================== Model_3  ====================
#
model_3_firth <- logistf(
  Group ~ CTI + sex + age + BMI + smoke + DB + HB + BNU + NE + TC + DBP + SBP,
  data = data,
  control = logistf.control(maxit = 1000)
)

#
model_summary_3 <- data.frame(
  term = names(coef(model_3_firth)),
  estimate = coef(model_3_firth),
  conf.low = confint(model_3_firth)[, 1],
  conf.high = confint(model_3_firth)[, 2],
  p.value = model_3_firth$prob,
  stringsAsFactors = FALSE
) %>%
  dplyr::mutate(
    Coef = round(estimate, 3),
    Coef_CI_lower = round(conf.low, 3),
    Coef_CI_upper = round(conf.high, 3),
    OR = round(exp(estimate), 2),
    OR_CI_lower = round(exp(conf.low), 2),
    OR_CI_upper = round(exp(conf.high), 2),
    P_value = ifelse(p.value < 0.001, "<0.001", sprintf("%.3f", p.value)),
    Coef_95CI = sprintf("%.3f (%.3f-%.3f)", Coef, Coef_CI_lower, Coef_CI_upper),
    OR_95CI = sprintf("%.2f (%.2f-%.2f)", OR, OR_CI_lower, OR_CI_upper),
    Variable = dplyr::case_when(
      term == "(Intercept)" ~ "Intercept",
      term == "CTI" ~ "CTI",
      term == "sex1" ~ "Sex (male vs female)",
      term == "age" ~ "Age",
      term == "BMI" ~ "BMI",
      term == "smoke1" ~ "Current smoking (yes vs no)",
      term == "DB1" ~ "Diabetes (yes vs no)",
      term == "HB1" ~ "Hypertension (yes vs no)",
      term == "BNU" ~ "Urea nitrogen",
      term == "NE" ~ "Neutrophils",
      term == "TC" ~ "TC",
      term == "DBP" ~ "DBP",
      term == "SBP" ~ "SBP",
      TRUE ~ term
    )
  ) %>%
  dplyr::filter(Variable != "Intercept") %>%
  dplyr::select(Variable, OR_95CI, P_value)

writexl::write_xlsx(model_summary_3, "Model_3_Firth.xlsx")

# 
model_3_orig <- glm(
  Group ~ CTI + sex + age + BMI + smoke + DB + HB + BNU + NE + TC + DBP + SBP,
  data = data, 
  family = binomial()
)
vif_results <- car::vif(model_3_orig)
# write.csv(vif_results, "Model_3_Firth_VIF.csv")

# ==================== ）====================
create_table_data_directly <- function() {
  
  display_vars <- c("CTI", "Sex (male vs female)", "Age", "BMI", 
                    "Current smoking (yes vs no)", "Diabetes (yes vs no)", 
                    "Hypertension (yes vs no)", "Urea nitrogen", "Neutrophils", 
                    "TC", "DBP", "SBP")
  

  table_data <- data.frame(
    Categories = display_vars,
    Model1_OR = rep("", length(display_vars)),
    Model1_P = rep("", length(display_vars)),
    Model2_OR = rep("", length(display_vars)),
    Model2_P = rep("", length(display_vars)),
    Model3_OR = rep("", length(display_vars)),
    Model3_P = rep("", length(display_vars)),
    stringsAsFactors = FALSE
  )
  
 
  if (file.exists("Single_Logistic.xlsx")) {
    single_logistic <- read_excel("Single_Logistic.xlsx")
    cti_result <- single_logistic[single_logistic$Variable == "CTI" & single_logistic$Level == "Continuous", ]
    if (nrow(cti_result) > 0) {
      or_value <- cti_result[["OR (95% CI)"]][1]
      p_value <- cti_result[["P Value"]][1]
      if (!is.na(or_value) && nchar(or_value) > 0) {
        table_data[table_data$Categories == "CTI", "Model1_OR"] <- gsub(" ", "", or_value)
      }
      if (!is.na(p_value) && nchar(p_value) > 0) {
        table_data[table_data$Categories == "CTI", "Model1_P"] <- p_value
      }
    }
  }
  

  if (file.exists("Model_2.xlsx")) {
    model2 <- read_excel("Model_2.xlsx")
    for (i in 1:nrow(table_data)) {
      var_name <- table_data$Categories[i]
      result_row <- model2[model2$Variable == var_name, ]
      if (nrow(result_row) > 0) {
        or_value <- result_row$OR_95CI[1]
        p_value <- result_row$P_value[1]
        if (!is.na(or_value) && length(or_value) > 0 && nchar(or_value) > 0) {
          table_data[i, "Model2_OR"] <- or_value
        }
        if (!is.na(p_value) && length(p_value) > 0 && nchar(p_value) > 0) {
          table_data[i, "Model2_P"] <- p_value
        }
      }
    }
  }
  
  
  if (file.exists("Model_3_Firth.xlsx")) {
    model3 <- read_excel("Model_3_Firth.xlsx")
    for (i in 1:nrow(table_data)) {
      var_name <- table_data$Categories[i]
      result_row <- model3[model3$Variable == var_name, ]
      if (nrow(result_row) > 0) {
        or_value <- result_row$OR_95CI[1]
        p_value <- result_row$P_value[1]
        if (!is.na(or_value) && length(or_value) > 0 && nchar(or_value) > 0) {
          table_data[i, "Model3_OR"] <- or_value
        }
        if (!is.na(p_value) && length(p_value) > 0 && nchar(p_value) > 0) {
          table_data[i, "Model3_P"] <- p_value
        }
      }
    }
  }
  
  return(table_data)
}


create_gt_table <- function(table_data) {
  gt_table <- table_data %>%
    gt() %>%
    tab_spanner(label = "Model 1", columns = c(Model1_OR, Model1_P)) %>%
    tab_spanner(label = "Model 2", columns = c(Model2_OR, Model2_P)) %>%
    tab_spanner(label = "Model 3", columns = c(Model3_OR, Model3_P)) %>%
    cols_label(
      Categories = "Variables",
      Model1_OR = "OR (95% CI)", Model1_P = "P value",
      Model2_OR = "OR (95% CI)", Model2_P = "P value",
      Model3_OR = "OR (95% CI)", Model3_P = "P value"
    ) %>%
    sub_missing(columns = everything(), missing_text = "-") %>%
    tab_header(title = "") %>%
    tab_footnote(
      footnote = "",
      locations = cells_title(groups = "title")
    ) %>%
    tab_options(
      table.font.size = 12,
      table.width = pct(100),
      column_labels.font.weight = "bold",
      footnotes.font.size = 10
    )
  return(gt_table)
}


table_data <- create_table_data_directly()
gt_table <- create_gt_table(table_data)


gtsave(gt_table, "C:/CTI/修改R包/返修/Table_2.png", vwidth = 1200, vheight = 800, zoom = 2)
gtsave(gt_table, "C:/CTI/修改R包/返修/Table_2.docx")

#############Boruta_Feature#############

library(extrafont)
library(readxl)      
library(Boruta)     
library(randomForest) 
library(dplyr)       


file_path <- "C:/CTI/修改R包/DATA/Data.xlsx" 
sheet_name <- "D1"

data <- read_excel(file_path, sheet = sheet_name)
data <- as.data.frame(data)


print(colSums(is.na(data)))
data_clean <- na.omit(data)


binary_vars <- c('sex', 'smoke', 'DB', 'HB', 'ACE_inhibitor_or_ARB', 
                 'β_blocker', 'Nitrate', 'Antidiabetic_therapy', 'Group')
data_clean[binary_vars] <- lapply(data_clean[binary_vars], as.factor)

data_clean$Number_of_vascular_stenosis <- as.factor(data_clean$Number_of_vascular_stenosis)

cat("\n'Number_of_vascular_stenosis':\n")
print(levels(data_clean$Number_of_vascular_stenosis))

print(class(data_clean$Number_of_vascular_stenosis))

target_variable <- data_clean$Group

vars_to_exclude <- c("Group", "Rentrop_collateral_grading", "TyG")
feature_matrix <- data_clean[, !(names(data_clean) %in% vars_to_exclude)]

cat("\nThe feature variables finally included in the Boruta analysis are:\n")
print(names(feature_matrix))

variable_mapping <- c(
  "CTI" = "CTI","sex" = "SEX", "age" = "age", "BMI" = "BMI","smoke" = "smoking status","DB" = "Diabetes",
  "HB" = "Hypertension", "BNU" = "BNU","NE" = "NE","TC" = "TC","FPG" = "FPG","DBP" = "DBP","SBP" = "SBP",
  "CRP" = "hs-CRP",  "TG" = "TG","Number_of_vascular_stenosis" = "affected vessel","ACE_inhibitor_or_ARB" = "ACEI/ARB", "β_blocker"= "β blocker", "Nitrate" ="Nitrate", "Antidiabetic_therapy" = "Antidiabetic therapy"
)

existing_vars <- names(feature_matrix)
new_names <- sapply(existing_vars, function(var) {
  if (var %in% names(variable_mapping)) {
    return(variable_mapping[var])
  } else {
    return(var) 
  }
})

names(feature_matrix) <- new_names

cat("\n renamed feature variables:\n")
print(names(feature_matrix))

set.seed(123) 
boruta_output <- Boruta(
  x = feature_matrix, 
  y = target_variable,
  maxRuns = 500,      
  doTrace = 2         
)

print(boruta_output)

par(mar = c(14, 4, 4, 2) ,
   family = "Times New Roman") 
plot(boruta_output, 
     cex.axis = 0.65,
     las = 2,
     xlab = "",  
     ylab = "Importance",  
     main = "")  
# 7.1 
cairo_pdf("C:/CTI/Fig.2.pdf", 
         width = 12, height = 7, family = "Times New Roman")
# 
par(mar = c(14, 4, 4, 2), family = "Times New Roman")
#
plot(boruta_output, 
     cex.axis = 1.0,
     las = 2,
     xlab = "",
     ylab = "Importance", 
     main = "")
dev.off()


# 8.
#write.csv(boruta_stats, "C:/CTI/修改R包/跑图/boruta_feature_importance_results.csv")
#write.csv(confirmed_features, "C:/CTI/修改R包/跑图/confirmed_features.csv")

```
