# Supplementary material for: Association between the C-reactive protein–triglyceride glucose index and coronary collateral circulation in patients with chronic total occlusion: a retrospective study
Source: PeerJ. 2026 Jul 20;14:e21576. doi: 10.7717/peerj.21576 (PMC13394206; doi:10.7717/peerj.21576)
Supplement: Supplemental Information 4 [file peerj-14-21576-s004.zip › Table_1.Rmd]

---
title: "R Notebook"
output: html_notebook
---
```{r}
library(tidyverse)
library(car)
library(readxl)
library(gt) 

setwd("C:/CTI") #change if necessary
data <- read_excel("Data.xlsx")


continuous_vars <- c("age", "CTI", "SBP", "DBP", "BMI", "TG", "TC", "CRP",
                    "LDL", "HDL", "BNU", "Cr", "eGFR", "CysC", "FPG", "UA", "NE")

categorical_vars <- c("sex", "smoke", "DB", "HB", "ACE_inhibitor_or_ARB", 
                     "β_blocker", "Nitrate", "Antidiabetic_therapy", 
                     "Number_of_vascular_stenosis")


check_normality <- function(vars, data) {
  map_dfr(vars, function(var) {
    values <- na.omit(data[[var]])
    
    if (length(values) < 3) {
      warning(paste("variable", var, "Due to insufficient sample size, the statistical test was omitted"))
      return(NULL)
    }
    
    if (length(values) > 5000) {
      test <- ks.test(scale(values), "pnorm")
      result <- data.frame(Variable = var, W = NA, p_value = test$p.value, Method = "Kolmogorov-Smirnov")
    } else {
      test <- shapiro.test(values)
      result <- data.frame(Variable = var, W = test$statistic, p_value = test$p.value, Method = "Shapiro-Wilk")
    }
    
    result %>% 
      mutate(Normality = ifelse(p_value > 0.05, "Normal", "Non-normal"),
             p_value = round(p_value, 5))
  })
}


normality_results <- check_normality(continuous_vars, data)
print(normality_results)


generate_descriptive_stats <- function(data, continuous_vars, categorical_vars) {
  
 
  continuous_stats <- map_dfr(setdiff(continuous_vars, "SBP"), function(var) {
    data %>%
      summarise(
        Variable = var,
        Overall = sprintf("%.1f (%.1f, %.1f)", 
                         median(.data[[var]], na.rm = TRUE),
                         quantile(.data[[var]], 0.25, na.rm = TRUE),
                         quantile(.data[[var]], 0.75, na.rm = TRUE)),
        Group0 = sprintf("%.1f (%.1f, %.1f)", 
                        median(.data[[var]][Group == 0], na.rm = TRUE),
                        quantile(.data[[var]][Group == 0], 0.25, na.rm = TRUE),
                        quantile(.data[[var]][Group == 0], 0.75, na.rm = TRUE)),
        Group1 = sprintf("%.1f (%.1f, %.1f)", 
                        median(.data[[var]][Group == 1], na.rm = TRUE),
                        quantile(.data[[var]][Group == 1], 0.25, na.rm = TRUE),
                        quantile(.data[[var]][Group == 1], 0.75, na.rm = TRUE))
      )
  })
  
 
  sbp_stats <- data %>%
    summarise(
      Variable = "SBP",
      Overall = sprintf("%.1f ± %.1f", mean(SBP, na.rm = TRUE), sd(SBP, na.rm = TRUE)),
      Group0 = sprintf("%.1f ± %.1f", mean(SBP[Group == 0], na.rm = TRUE), sd(SBP[Group == 0], na.rm = TRUE)),
      Group1 = sprintf("%.1f ± %.1f", mean(SBP[Group == 1], na.rm = TRUE), sd(SBP[Group == 1], na.rm = TRUE))
    )
  
 
  categorical_stats <- map_dfr(categorical_vars, function(var) {
    if (var == "Number_of_vascular_stenosis") {
      categories <- 1:3
      cat_labels <- c("One-vessel disease", "Two-vessel disease", "Three-vessel disease")
    } else if (var == "sex") {
     
      categories <- c(0, 1)  # 0=female, 1=male
      cat_labels <- c("Female", "Male")
    } else {
      categories <- 1
      cat_labels <- var
    }
    
    map2_dfr(categories, cat_labels, function(cat, label) {
      group_stats <- data %>%
        group_by(Group) %>%
        summarise(
          n = sum(.data[[var]] == cat, na.rm = TRUE),
          total = n(),
          percentage = n / total * 100
        )
      
      
      overall_n <- sum(data[[var]] == cat, na.rm = TRUE)
      overall_total <- nrow(data[!is.na(data[[var]]), ])
      overall_perc <- overall_n / overall_total * 100
      
   
      group0_row <- group_stats %>% filter(Group == 0)
      group1_row <- group_stats %>% filter(Group == 1)
      
     
      group0_n <- ifelse(nrow(group0_row) > 0, group0_row$n, 0)
      group0_perc <- ifelse(nrow(group0_row) > 0, group0_row$percentage, 0)
      group1_n <- ifelse(nrow(group1_row) > 0, group1_row$n, 0)
      group1_perc <- ifelse(nrow(group1_row) > 0, group1_row$percentage, 0)
      
      data.frame(
        Variable = label,
        Overall = sprintf("%d (%.1f%%)", overall_n, overall_perc),
        Group0 = sprintf("%d (%.1f%%)", group0_n, group0_perc),
        Group1 = sprintf("%d (%.1f%%)", group1_n, group1_perc)
      )
    })
  })
  
  bind_rows(continuous_stats, sbp_stats, categorical_stats) %>%
    rename("Overall" = Overall,
           "Group 0" = Group0, 
           "Group 1" = Group1)
}


results_df <- generate_descriptive_stats(data, continuous_vars, categorical_vars)
print(results_df)


perform_group_tests <- function(data, continuous_vars, categorical_vars) {
  
  continuous_tests <- map_dfr(continuous_vars, function(var) {
    complete_data <- data[!is.na(data[[var]]) & !is.na(data$Group), ]
    
    if (nrow(complete_data) < 3) return(NULL)
    
    if (var == "SBP") {
      normality <- shapiro.test(complete_data[[var]])$p.value > 0.05
      variance <- leveneTest(complete_data[[var]] ~ as.factor(complete_data$Group))$'Pr(>F)'[1] > 0.05
      
      if (normality & variance) {
        test <- t.test(complete_data[[var]] ~ complete_data$Group, var.equal = TRUE)
        method <- "Student's t-test"
      } else if (normality & !variance) {
        test <- t.test(complete_data[[var]] ~ complete_data$Group, var.equal = FALSE)
        method <- "Welch's t-test"
      } else {
        test <- wilcox.test(complete_data[[var]] ~ complete_data$Group)
        method <- "Mann-Whitney U"
      }
    } else {
      test <- wilcox.test(complete_data[[var]] ~ complete_data$Group)
      method <- "Mann-Whitney U"
    }
    
    data.frame(Variable = var, Method = method,
               Statistic = round(test$statistic, 3),
               P_Value = format_pvalue(test$p.value))
  })
  

  categorical_tests <- map_dfr(categorical_vars, function(var) {
    tbl <- table(data[[var]], data$Group)
    
    if (any(chisq.test(tbl)$expected < 5)) {
      test <- fisher.test(tbl, simulate.p.value = TRUE)
      method <- "Fisher's Exact"
    } else {
      test <- chisq.test(tbl)
      method <- "Pearson χ²"
    }
    
    data.frame(Variable = var, Method = method,
               Statistic = round(test$statistic, 3),
               P_Value = format_pvalue(test$p.value))
  })
  
  bind_rows(continuous_tests, categorical_tests)
}


format_pvalue <- function(p) {
  ifelse(p < 0.001, "<0.001", sprintf("%.3f", p))
}


diff_results <- perform_group_tests(data, continuous_vars, categorical_vars)
print(diff_results)


#write.csv(normality_results, "normality_results.csv", row.names = FALSE)
#write.csv(results_df, "Data_descriptive.csv", row.names = FALSE)
#write.csv(diff_results, "Difference.csv", row.names = FALSE)

#
variable_display_mapping <- tribble(
  ~Variable, ~DisplayLabel,
  "age", "Age, years",
  "sex", "Gender",
  "Female", "Female",  
  "Male", "Male",
  "BMI", "BMI, kg/m²",
  "SBP", "SBP (mmHg)",
  "DBP", "DBP (mmHg)",
  "smoke", "Current Smoking",
  "DB", "Diabetes",
  "HB", "Hypertension",
  "Antidiabetic_therapy", "Antidiabetic drugs",
  "β_blocker", "β-Receptor blocker",
  "ACE_inhibitor_or_ARB", "ACEI/ARB",
  "Nitrate", "Nitrates",
  "CTI", "CTI",
  "TG", "TG, mmol/L",
  "TC", "TC, mmol/L",
  "LDL", "LDL-C, mmol/L",
  "HDL", "HDL-C, mmol/L",
  "CRP", "hs-CRP, mg/L",
  "Cr", "Creatinine, mmol/L",
  "FPG", "FBG, mmol/L",
  "UA", "Uric acid, mmol/L",
  "BNU", "Urea nitrogen, mmol/L",
  "NE", "Neutrophils, ×10^9/L",
  "CysC", "Cystatin C, mg/L",
  "eGFR", "eGFR, ml/min/1.73m^2",
  "Number_of_vascular_stenosis" , "Number of lesions",
  "One-vessel disease", "One-vessel disease", 
  "Two-vessel disease", "Two-vessel disease",
  "Three-vessel disease", "Three-vessel disease"
)


table_template <- data.frame(
  Characteristics = c(
    "Demographics", "Age, years", "Gender", "Female", "Male", "BMI, kg/m²", "SBP (mmHg)", "DBP (mmHg)", "Current Smoking",
    "Co-morbidities (n, %)", "Diabetes", "Hypertension",
    "Medical history (n, %)", "Antidiabetic drugs", "β-Receptor blocker", "ACEI/ARB", "Nitrates",
    "Laboratory measurements", "CTI", "TG, mmol/L", "TC, mmol/L", "LDL-C, mmol/L", "HDL-C, mmol/L",
    "hs-CRP, mg/L", "Creatinine, mmol/L", "FBG, mmol/L", "Uric acid, mmol/L", "Urea nitrogen, mmol/L",
    "Neutrophils, ×10^9/L", "Cystatin C, mg/L", "eGFR, ml/min/1.73m^2",
    "Angiographic results", "Number of lesions", "One-vessel disease", "Two-vessel disease", "Three-vessel disease"
  )
)


final_table_data <- table_template %>%

  left_join(variable_display_mapping, by = c("Characteristics" = "DisplayLabel")) %>%

  left_join(results_df, by = c("Variable" = "Variable")) %>%

  left_join(diff_results %>% select(Variable, P_Value), by = c("Variable" = "Variable")) %>%

  mutate(
    Total.population = coalesce(Overall, ""),
    Good.CCC.group = coalesce(`Group 0`, ""),
    Poor.CCC.group = coalesce(`Group 1`, ""),
    p.value = coalesce(P_Value, "")
  ) %>%
  select(Characteristics, Total.population, Good.CCC.group, Poor.CCC.group, p.value)


gt_table <- final_table_data %>%
  gt() %>%
  tab_header(
    title = ""
  ) %>%
  cols_label(
    Characteristics = "Characteristics",
    Total.population = html("Total population<br>(n = 545)"),
    Good.CCC.group = html("Good CCC group<br>(Rentrop grade 2–3)<br>(n = 378)"),
    Poor.CCC.group = html("Poor CCC group<br>(Rentrop grade 0–1)<br>(n = 167)"),
    p.value = "p value"
  ) %>%
  tab_footnote(
    footnote = "",
    locations = cells_title()
  ) %>%
  tab_style(
    style = list(
      cell_text(weight = "bold"),
      cell_fill(color = "grey90")
    ),
    locations = cells_body(
      rows = Characteristics %in% c("Demographics","Co-morbidities (n, %)", "Medical history (n, %)", "Laboratory measurements", "Angiographic results", "Number of lesions")
    )
  ) %>%
  tab_options(
    table.width = pct(100),
    table.font.size = "smaller",
    footnotes.font.size = "smaller"
  )


print(gt_table)
gtsave(gt_table, "C:/CTI/Table_1.docx") #change if necessary

```
